# Supplementary material for: Variability of Biodegradation Rates of Commercial Chemicals in Rivers in Different Regions of Europe
Source: Environ Sci Technol. 2024 Oct 28;58(45):20201–10. doi: 10.1021/acs.est.4c07410 (PMC11562712; doi:10.1021/acs.est.4c07410)
Supplement: Supplementary file 2 — es4c07410_si_002.xlsx [file es4c07410_si_002.xlsx]

## Sheet: Sheet1
Dataset S1. Biodegradation kinetic parameters (para.) of quantified test chemicals: observed biodegradation rate constants, k observed (initial phase, d-1), R2 values from regressions, and 99% confidence interval (CI) of observed k. n indicates how many data points were available for estimating k observed. fDis* is the fraction of the studied compound dissolved in each experiment. fN is the neutr…
Country		Sweden (SE)				Germany (DE)			Switzerland (CH)				Spain (ES)				Greece (EL)
Abbr.	para.	V_Pris	V_Contam	K_Pris	K_Contam	T_Pris	T_Contam	H_Contam	U_Pris	U_Contam	R_Contam	C_Contam	F_Pris_Salt	C_Contam	B_Contam	L_Contam	G_Pris	G_Contam	A_Contam	L_Contam
3ET	kobserved	0.84613	0.633715	0.0828049	5.02341	p > 0.051	p > 0.05	0.926096	p > 0.05	0.0898963	0.287859	6.12797	p > 0.05	p > 0.05	p > 0.05	0.469419	p > 0.05	1.93061	0.24126	5.12337
	R2	0.7	0.51	0.66	0.87			0.778985		0.64652	0.640743	0.97015				0.965354		0.830379	0.827606	0.754749
	n	18	17	15	7			16		14	10	6				7		18	9	9
	CI	0.441	0.159	0.033	1.59	-0.069	-0.779	0.534	-0.657	0.031	0.032	3.653	-0.078	-0.087	-0.116	0.309	-7.625	1.293	0.096	1.26
		1.251	1.109	0.132	8.457	0.06	0.52	1.319	0.645	0.149	0.544	8.602	0.083	0.023	0.192	0.63	9.792	2.568	0.387	8.986
	fDis*	1	1	1	0.748403			0.646267		1	0.997869	1				1		1	0.871889	0.981235
	k	0.84613	0.633715	0.0828049	6.71218			1.43299		0.0898963	0.288473	6.12797				0.469419		1.93061	0.27671	5.22134
	fN (%)	100	100	100	100			100		100	100	100				100		100	100	100
	kpH7	0.84613	0.633715	0.0828049	6.71218			1.43299		0.0898963	0.288473	6.12797				0.469419		1.93061	0.27671	5.22134
4CD	kobserved	1.67411	N.A.2	p > 0.05	0.0630913	1.68022	2.27188	1.40297	1.2648	p > 0.05	p > 0.05	N.A.	0.183889	2.40896	N.A.	2.78388	3.38908	0.168666	2.0318	1.81416
	R2	0.24			0.41	0.868059	0.939661	0.703961	0.77128				0.591645	0.998603		0.835107	0.702846	0.662032	0.691124	0.837576
	n	17			13	18	5	16	11				17	16		10	12	10	12	6
	CI	-0.564		-0.614	-0.008	1.202	0.33	0.679	0.519	-0.08	-1.184		0.068	2.105		1.316	1.181	0.026	0.67	-0.025
		3.913		0.94	0.135	2.159	4.213	2.127	2.011	0.115	0.586		0.3	2.713		4.251	5.598	0.312	3.393	3.653
	fDis	0.645949			0.786725	1	1	1	0.293611				0.805503	1		0.664401	0.961496	1	1	0.51839
	k	2.59171			0.0801949	1.68022	2.27188	1.40297	4.30776				0.228291	2.40896		4.19007	3.5248	0.168666	2.0318	3.49961
	fN (%)	98.46			98.46	98.07	97.58	97.58	92.72				95.28	92.72		97.58	96.21	92.72	96.21	96.97
	kpH7	2.61593			0.0809442	1.70266	2.31379	1.42885	4.61718				0.238115	2.582		4.26736	3.64094	0.180781	2.09874	3.58658
4NP	kobserved	0.193883	0.142163	0.300574	0.0910392	0.309094	0.401882	0.362969	1.18954	1.2659	0.450076	0.311972	0.119799	0.300632	0.687581	0.679837	n < 53	0.858882	0.892737	0.524052
	R2	0.76	0.49	0.7	0.61	0.714529	0.745196	0.674074	0.930066	0.829086	0.314948	0.548908	0.880812	0.9352	0.580477	0.613042		0.920084	0.571867	0.872546
	n	13	15	10	15	9	12	10	9	17	11	14	15	16	9	7		8	14	9
	CI	0.091	0.022	0.068	0.03	0.051	0.166	0.064	0.758	0.829	-0.269	0.063	0.083	0.238	-0.086	-0.294	-3.091	0.476	0.212	0.259
		0.296	0.262	0.533	0.152	0.568	0.637	0.662	1.621	1.703	1.169	0.561	0.157	0.364	1.461	1.654	6.035	1.242	1.574	0.789
	fDis	0.987088	0.673265	0.645749	0.457367	0.692785	0.384111	0.726858	0.521558	0.649209	1	0.993117	0.820323	1	0.796741	0.619675		0.511048	0.820353	0.26984
	k	0.19642	0.211155	0.465466	0.19905	0.446161	1.04627	0.499368	2.28073	1.9499	0.450076	0.314134	0.146039	0.300632	0.862992	1.09709		1.68063	1.08824	1.94208
	fN (%)	99.21	99.21	99.37	99.21	99.37	99.5	99.5	99.84	99.84	99.84	99.84	99.75	99.84	99.5	99.5		99.84	99.68	99.6
	kpH7	0.194103	0.208665	0.459236	0.196703	0.44019	1.03091	0.492041	2.23962	1.91475	0.441962	0.30847	0.143536	0.295212	0.850329	1.08099		1.65033	1.07033	1.91166
5MB	kobserved	0.349138	0.0140042	0.0287978	0.0288684	0.00626619	0.0613371	0.0446345	0.168627	0.126326	0.133601	0.00950174	p > 0.05	0.0998044	0.0702878	0.20718	0.449546	C+4	0.280288	0.161118
	R2	0.55	0.64	0.93	0.89	0.361358	0.914645	0.728306	0.726606	0.90173	0.976555	0.315622		0.867426	0.882248	0.99764	0.943682		0.931497	0.875408
	n	15	21	6	16	13	16	18	18	18	18	18		18	18	18	18		18	18
	CI	0.085	0.007	0.011	0.021	-0.002	0.046	0.025	0.093	0.096	0.118	-0.001	-0.003	0.071	0.052	0.184	0.197	-0.182	0.105	0.021
		0.613	0.021	0.046	0.037	0.014	0.076	0.065	0.244	0.157	0.149	0.02	0.001	0.128	0.089	0.23	0.702	0.01	0.455	0.301
	fDis	1	0.953859	0.67602	0.844741	1	0.73786	0.966934	0.598026	0.910497	1	1		0.977538	0.984841	0.945273	0.583132		0.857358	0.734044
	k	0.349138	0.0146816	0.042599	0.0341743	0.00626619	0.0831284	0.0461609	0.281972	0.138744	0.133601	0.00950174		0.102098	0.0713697	0.219175	0.770917		0.32692	0.219493
	fN (%)	96.56	96.56	95.71	96.56	95.71	94.66	94.66	84.86	84.86	84.86	84.86		84.86	94.66	94.66	91.79		91.79	93.37
	kpH7	0.356515	0.0149918	0.0438853	0.0348963	0.0064554	0.0865884	0.0480822	0.327627	0.161209	0.155233	0.0110402		0.118629	0.0743403	0.228298	0.828112		0.351175	0.231788
ABA	kobserved	1.38354	0.964738	0.664104	1.28351	1.26577	0.575245	1.37105	0.556523	1.15597	1.17752	0.717383	0.43241	0.618603	n < 5	1.65572	1.67581	0.654491	1.6085	2.80638
	R2	0.97	0.92	0.71	0.85	0.962636	0.298349	0.932673	0.735558	0.955381	0.944965	0.923262	0.931724	0.902827		0.905086	0.745869	0.868114	0.943721	0.822225
	n	9	9	12	12	8	15	9	9	9	18	12	12	18		10	8	12	12	15
	CI	1.038	0.578	0.238	0.74	0.888	-0.162	0.884	0.115	0.826	0.97	0.51	0.315	0.47	1.118	1.02	0.195	0.399	1.215	1.716
		1.729	1.351	1.09	1.827	1.643	1.312	1.858	0.998	1.486	1.385	0.925	0.55	0.767	4.592	2.292	3.156	0.91	2.002	3.897
	fDis	1	0.706934	1	0.824665	0.922195	0.493336	0.857675	0.372144	0.786729	1	0.863805	0.962487	0.967899		0.749821	0.714152	0.457691	0.747145	0.234768
	k	1.38354	1.36468	0.664104	1.55641	1.37257	1.16603	1.59857	1.49545	1.46933	1.17752	0.830492	0.449263	0.639119		2.20816	2.34658	1.42998	2.15286	11.9538
	fN (%)	99.91	99.91	99.93	99.91	99.93	99.94	99.94	99.98	99.98	99.98	99.98	99.97	99.98		99.94	99.96	99.98	99.96	99.95
	kpH7	1.3816	1.36277	0.663041	1.55423	1.37037	1.16405	1.59585	1.49231	1.46624	1.17505	0.828748	0.448364	0.637777		2.2044	2.34212	1.42698	2.14876	11.9323
ALA	kobserved	0.0612251	0.0615931	0.106446	0.262601	0.104601	0.180471	0.072685	p > 0.05	0.27478	0.223011	0.0902574	p > 0.05	N.A.	0.114599	0.119787	0.386823	p > 0.05	p > 0.05	0.422724
	R2	0.6	0.87	0.64	0.42	0.591426	0.581162	0.645069		0.698978	0.916578	0.721512			0.572303	0.702722	0.207817			0.885925
	n	21	7	10	16	13	17	18		9	7	11			11	11	7			8
	CI	0.028	0.019	0.013	0.017	0.023	0.064	0.033	-0.168	0.036	0.102	0.03	-0.036		0.007	0.035	-0.975	-0.029	-0.24	0.193
		0.094	0.104	0.2	0.508	0.186	0.297	0.112	0.497	0.513	0.344	0.151	0.024		0.222	0.204	1.749	0.059	0.237	0.652
	fDis	1	1	0.74573	0.74573	1	0.294854	1		0.787555	1	1			1	0.996019	1			0.743948
	k	0.0612251	0.0615931	0.142741	0.35214	0.104601	0.61207	0.072685		0.348903	0.223011	0.0902574			0.114599	0.120266	0.386823			0.568217
	fN (%)	100	100	100	100	100	100	100		100	100	100			100	100	100			100
	kpH7	0.0612251	0.0615931	0.142741	0.35214	0.104601	0.61207	0.072685		0.348903	0.223011	0.0902574			0.114599	0.120266	0.386823			0.568217
AMI	kobserved	0.0222854	0.0150357	0.019476	N.A.	0.0225392	0.0405583	0.00952368	0.0189018	0.0057147	C+	0.023271	p > 0.05	p > 0.05	0.035531	0.00119425	0.0247358	0.0892053	0.128495	p > 0.05
	R2	0.33	0.41	0.55		0.512967	0.782582	0.318673	0.452786	0.737201		0.750819			0.880616	0.0342579	0.161449	0.933135	0.615807
	n	21	21	18		15	18	18	17	15		17			18	18	17	18	17
	CI	0.002	0.005	0.006		0.006	0.03	-0.001	0.004	0.187	-0.023	0.012	-0.015	-0.004	0.029	-0.018	-0.014	0.077	0.048	-0.063
		0.066	0.041	0.029		0.06	0.068	0.028	0.044	0.56	-0.001	0.031	0.011	0.02	0.05	0.03	0.05	0.114	0.193	0.079
	fDis	0.506166	0.478821	0.269269		0.748883	0.152457	0.856013	0.602464	0.650267		0.993027			0.831284	0.389616	0.232521	0.68893	0.256671
	k	0.0440278	0.0314014	0.0723293		0.0300971	0.266032	0.0111256	0.0313742	0.00878825		0.0234344			0.0427423	0.00306519	0.106381	0.129484	0.500619
	fN (%)	3.23	3.23	4.03		4.03	5.02	5.02	14.33	14.33		14.33			5.02	5.02	7.74	14.33	7.74
	kpH7	0.0178565	0.0127356	0.0235115		0.00978341	0.0694227	0.0029033	0.00286812	0.000803392		0.0021423			0.0111539	0.00079988	0.018005	0.011837	0.0847302
ANA	kobserved	p > 0.05	C+	0.0120434	0.169556	0.0157339	0.0197034	p > 0.05	C+	0.00514257	p > 0.05	p > 0.05	p > 0.05	p > 0.05	p > 0.05	p > 0.05	0.0983616	0.460668	p > 0.05	0.0778721
	R2			0.71	0.91	0.572956	0.671449			0.390969							0.851764	0.90137		0.929872
	n			18	12	17	17			18							15	18		17
	CI	-0.007	-1.246	0.006	0.117	0.005	0.009	-0.024	-0.179	0	-0.017	-0.008	-0.035	-0.39	-0.026	-0.027	0.064	0.11	-0.006	0.062
		0.025	-0.138	0.018	0.222	0.026	0.03	0.027	-0.124	0.01	0.004	0.018	0.017	0.144	-0.008	0.01	0.133	0.811	0.011	0.094
	fDis			0.827915	0.73447	1	0.81739			0.882893							0.740389	0.700395		0.686156
	k			0.0145466	0.230855	0.0157339	0.0241053			0.00582469							0.132851	0.657727		0.11349
	fN (%)			100	100	100	100			100							100	100		100
	kpH7			0.0145466	0.230855	0.0157339	0.0241053			0.00582469							0.132851	0.657727		0.11349
ASF	kobserved	1.89852	p > 0.05	0.246622	0.164225	p > 0.05	p > 0.05	p > 0.05	p > 0.05	p > 0.05	0.0997327	p > 0.05	N.A.	0.156932	1.21441	0.292511	N.A.	p > 0.05	0.183266	p > 0.05
	R2	0.66		0.85	0.75						0.186486			0.505638	0.963394	0.75318			0.790384
	n	16		9	15						18			11	7	9			12
	CI	0.807	-0.12	0.11	0.085	-0.035	-0.098	-0.146	-0.099	-1.604	-0.052	-0.205		-0.011	0.788	0.071		-0.137	0.089	-0.015
		2.99	0.252	0.383	0.244	0.097	0.061	0.1	0.101	0.702	0.252	0.045		0.325	1.641	0.514		0.294	0.278	0.018
	fDis	0.378599		1	0.867732						1			1	0.955618	0.998908			0.959412
	k	5.01459		0.246622	0.189257						0.0997327			0.156932	1.27081	0.29283			0.19102
	fN (%)	0.0413828		0.0328744	0.0413828						0.0082597			0.0082597	0.0261148	0.0261148			0.0164789
	kpH7	12.5882		0.779332	0.475095						1.25436			1.97376	5.05526	1.16487			1.2042
ATE	kobserved	0.212713	0.114122	0.195996	0.0403292	0.259934	0.467163	0.282894	0.303751	0.401423	0.395226	0.113553	0.0627252	n < 5	1.70323	0.567614	0.147266	0.342452	0.312993	0.345869
	R2	0.99	0.95	0.99	0.95	0.707505	0.541119	0.943522	0.848362	0.912709	0.589401	0.666928	0.0469161		0.895899	0.986485	0.254297	0.518375	0.921722	0.715692
	n	10	21	9	21	10	16	10	13	14	16	11	11		6	8	10	12	7	10
	CI	0.183	0.097	0.171	0.034	0.062	0.125	0.201	1.891	0.292	0.133	0.027	-0.244	-2.419	0.367	0.467	-0.152	0.012	0.149	0.087
		0.243	0.132	0.221	0.046	0.458	0.809	0.365	4.37	0.511	0.658	0.2	0.369	5.088	3.04	0.668	0.446	0.673	0.477	0.604
	fDis	0.926006	0.835452	0.509596	0.718451	0.867332	0.518684	0.946604	0.679231	0.790797	1	1	0.98494		0.591019	1	1	1	0.801572	0.519766
	k	0.229711	0.1366	0.38461	0.0561336	0.299693	0.90067	0.298851	0.447198	0.507618	0.395226	0.113553	0.0636843		2.88185	0.567614	0.147266	0.342452	0.390474	0.665431
	fN (%)	1.34	1.34	1.68	1.34	1.68	2.11	2.11	6.38	6.38	6.38	6.38	4.12		2.11	2.11	3.3	6.38	3.3	2.64
	kpH7	0.0925699	0.0550476	0.123625	0.022621	0.09633	0.230503	0.0764832	0.0378506	0.0429646	0.0334517	0.00961108	0.00834697		0.737536	0.145266	0.0240981	0.0289849	0.0638957	0.136111
ATP	kobserved	0.0913542	0.0319736	0.0252841	0.14915	0.0137825	0.184122	0.0171524	0.258561	0.0889176	0.132414	0.0310239	p > 0.05	0.00952254	p > 0.05	0.0345395	0.0840018	0.0172614	0.0851176	0.0555077
	R2	0.91	0.59	0.8	0.75	0.50172	0.921126	0.463329	0.968711	0.985082	0.977395	0.383969		0.308756		0.698576	0.640386	0.600732	0.867112	0.950241
	n	21	7	20	15	14	18	18	18	18	18	18		18		18	18	18	18	18
	CI	0.073	-0.016	0.017	0.077	0.002	0.145	0.004	0.152	0.081	0.118	0.002	-0.013	-0.001	-0.223	0.018	-0.061	0.007	0.061	0.046
		0.11	0.08	0.034	0.221	0.026	0.223	0.031	0.366	0.097	0.147	0.06	0.005	0.02	0.072	0.051	0.229	0.028	0.109	0.065
	fDis	1	0.923989	1	0.788962	0.849278	0.847673	0.879556	0.66922	0.837406	0.953949	1		1		0.948461	0.669376	0.858435	0.877688	0.803692
	k	0.0913542	0.0346039	0.0252841	0.189046	0.0162285	0.217208	0.0195012	0.386362	0.106182	0.138806	0.0310239		0.00952254		0.0364164	0.125493	0.020108	0.0969793	0.0690659
	fN (%)	99.94	99.94	99.95	99.94	99.95	99.96	99.96	99.99	99.99	99.99	99.99		99.99		99.96	99.98	99.99	99.98	99.97
	kpH7	0.0912719	0.0345727	0.0252588	0.188875	0.0162122	0.216969	0.0194798	0.385821	0.106034	0.138611	0.0309805		0.00950921		0.0363763	0.125329	0.0200798	0.0968532	0.068983
ATR	kobserved	0.433989	0.138127	p > 0.05	n < 5	0.0250256	0.135941	0.0585923	0.0218281	0.031311	p > 0.05	0.0513127	C+	0.0246569	0.102671	0.275023	p > 0.05	C+	0.0198028	C+
	R2	0.63	0.35			0.763133	0.978361	0.77819	0.140559	0.792112		0.785276		0.267833	0.374762	0.931509			0.540674
	n	17	10			18	18	18	18	18		18		18	14	18			15
	CI	0.178	-0.088	-0.03	-0.345	0.015	0.089	0.036	-0.018	0.02	-0.039	0.032	-0.012	-0.005	-0.014	0.103	-0.213	-0.306	0.005	-0.06
		0.69	0.364	0.057	0.935	0.035	0.182	0.081	0.061	0.043	0.013	0.071	0.001	0.054	0.22	0.447	0.051	-0.121	0.035	-0.004
	fDis	1	1			1	1	0.808488	1	1		1		1	1	0.610445			0.634616
	k	0.433989	0.138127			0.0250256	0.135941	0.0724715	0.0218281	0.031311		0.0513127		0.0246569	0.102671	0.450528			0.0312044
	fN (%)	100	100			100	100	100	100	100		100		100	100	100			100
	kpH7	0.433989	0.138127			0.0250256	0.135941	0.0724715	0.0218281	0.031311		0.0513127		0.0246569	0.102671	0.450528			0.0312044
BEZ	kobserved	0.642802	p > 0.05	0.392309	N.A.	0.122632	0.410045	0.292152	1.32538	p > 0.05	0.411111	0.381748	0.0219405	0.169188	0.979612	0.255877	0.393149	0.164796	0.399399	0.505466
	R2	0.87		0.86		0.58456	0.892649	0.93655	0.878379		0.699561	0.868257	0.312226	0.764597	0.971468	0.877587	0.983281	0.907569	0.814185	0.947819
	n	7		6		9	8	9	14		15	7	18	12	17	8	7	18	15	7
	CI	0.191	-0.629	0.024		-0.014	0.195	0.192	0.891	-0.109	0.186	0.114	-0.002	0.075	0.852	0.111	0.301	0.126	0.24	0.292
		1.095	1.264	0.761		0.259	0.625	0.393	1.76	0.523	0.636	0.65	0.046	0.263	1.107	0.401	0.486	0.203	0.559	0.719
	fDis	1		0.667754		1	0.874446	0.989245	0.610011		1	1	0.959174	1	0.953513	0.972825	0.898539	0.895739	0.97904	0.893748
	k	0.642802		0.587505		0.122632	0.46892	0.295328	2.17272		0.411111	0.381748	0.0228744	0.169188	1.02737	0.263025	0.437543	0.183977	0.40795	0.565558
	fN (%)	0.0268462		0.0213259		0.0213259	0.0169405	0.0169405	0.00535768		0.00535768	0.00535768	0.00849108	0.00535768	0.0169405	0.0169405	0.0106894	0.00535768	0.0106894	0.0134568
	kpH7	1.61399		1.857		0.387619	1.86586	1.17513	27.3359		5.17237	4.80294	0.181591	2.12863	4.08798	1.04659	2.75914	2.3147	2.57253	2.83297
BIS	kobserved	0.233756	0.0649529	0.0753347	0.057108	0.336081	0.163615	0.340182	0.481163	0.393103	0.309222	0.326241	0.126552	0.369577	0.560578	0.216783	0.168838	0.307483	p > 0.05	0.519711
	R2	0.99	0.92	0.98	0.81	0.982892	0.970484	0.96353	0.890241	0.998828	0.990598	0.979062	0.976809	0.949617	0.926435	0.961792	0.788009	0.988978		0.933952
	n	12	20	14	21	13	11	11	17	12	12	10	18	13	10	18	7	18		8
	CI	0.206	0.052	0.043	0.039	0.295	0.133	0.268	0.353	0.38	0.279	0.27	0.112	0.29	0.373	0.185	0.011	0.284	-1.039	0.311
		0.261	0.078	0.107	0.075	0.378	0.195	0.412	0.61	0.407	0.339	0.383	0.141	0.449	0.748	0.248	0.327	0.331	1.033	0.729
	fDis	1	0.924575	0.629089	0.669245	1	0.464298	0.99727	0.623473	0.831855	1	1	0.881515	0.892538	0.985909	0.773349	0.575315	0.831992		0.410586
	k	0.233756	0.0702516	0.119752	0.085332	0.336081	0.352392	0.341114	0.771747	0.472562	0.309222	0.326241	0.143562	0.414075	0.56859	0.280317	0.29347	0.369575		1.26578
	fN (%)	1.34	1.34	1.68	1.34	1.68	2.11	2.11	6.38	6.38	6.38	6.38	4.12	6.38	2.11	2.11	3.3	6.38		2.64
	kpH7	0.0942	0.0283103	0.0384917	0.0343875	0.108026	0.0901856	0.0872993	0.0653203	0.0399974	0.0261724	0.0276129	0.0188164	0.0350471	0.145516	0.0717399	0.0480224	0.0312806		0.258909
BRO	kobserved	0.455433	0.100315	p > 0.05	0.274557	p > 0.05	0.132908	p > 0.05	0.0595741	p > 0.05	C+	p > 0.05	p > 0.05	p > 0.05	n < 5	0.0809068	p > 0.05	p > 0.05	N.A.	0.0216514
	R2	0.89	0.82		0.77		0.696448		0.16532							0.36843				0.0576696
	n	7	8		14		18		16							18				18
	CI	0.17	0.029	-0.057	0.144	-0.177	0.069	-0.064	-0.047	-0.106	-0.321	-0.18	-0.099	-0.099	0	0.004	-0.037	-0.237		-0.042
		0.741	0.172	0.106	0.405	0.093	0.197	0.163	0.166	0.13	0.056	0.136	0.155	0.155	0	0.158	0.136	0.187		0.086
	fDis	1	0.893827		0.923845		1		0.699139							0.861435				0.871016
	k	0.455433	0.11223		0.297189		0.132908		0.0852107							0.093921				0.0248576
	fN (%)	0.51	0.51		0.51		0.32		0.1							0.32				0.26
	kpH7	1.14305	0.281676		0.745886		0.53163		1.0907							0.375684				0.122376
BTZ	kobserved	0.0682455	0.027764	n < 5	0.0113985	0.00553167	0.0420772	0.0408783	0.0165498	0.0113417	0.0061231	N.A.	p > 0.05	0.00219322	0.0113957	0.189777	0.0757041	C+	0.290558	2.86678
	R2	0.93	0.84		0.78	0.130673	0.870579	0.646638	0.896793	0.71801	0.355612			0.0808985	0.591189	0.976212	0.730099		0.969609	0.788229
	n	21	21		18	13	16	18	15	17	17			18	18	18	18		18	7
	CI	0.056	0.02	-4.075	0.007	-0.008	0.029	0.019	0.012	0.006	0		-0.002	-0.003	0.004	0.122	0.042	-0.159	0.172	0.187
		0.08	0.036	4.306	0.016	0.019	0.055	0.063	0.021	0.017	0.012		0.005	0.008	0.018	0.258	0.109	-0.017	0.409	5.546
	fDis	1	0.97278		0.859567	1	0.829755	1	0.62794	0.929193	1			1	0.944367	0.9136	0.819822		0.919118	1
	k	0.0682455	0.0285409		0.0132608	0.00553167	0.0507103	0.0408783	0.0263557	0.012206	0.0061231			0.00219322	0.012067	0.207725	0.0923421		0.316127	2.86678
	fN (%)	94.4	94.4		94.4	93.05	91.4	91.4	77.07	77.07	77.07			77.07	91.4	91.4	87.02		87.02	89.41
	kpH7	0.070624	0.0295356		0.0137229	0.00580751	0.0542001	0.0436915	0.0334072	0.0154717	0.00776133			0.00278002	0.0128974	0.22202	0.103665		0.354889	3.13226
CAF	kobserved	0.341791	0.1925	0.24583	0.222806	0.0556454	0.317547	0.25597	0.538806	0.318606	0.143957	0.172303	0.215227	0.276041	1.34936	0.616067	0.0310426	0.076329	0.583481	0.133432
	R2	0.99	0.9	0.95	0.92	0.924452	0.923911	0.875353	0.973949	0.850963	0.969041	0.977626	0.714655	0.860466	0.944199	0.945541	0.705055	0.872222	0.617723	0.964659
	n	12	18	8	15	18	14	17	7	14	18	15	15	15	16	9	16	18	11	14
	CI	0.303	0.145	0.16	0.17	0.044	0.237	0.182	0.38	0.201	0.125	0.151	0.102	0.183	1.088	0.421	0.015	0.055	0.086	0.111
		0.38	0.24	0.332	0.276	0.067	0.398	0.329	0.698	0.436	0.163	0.194	0.329	0.369	1.61	0.812	0.047	0.098	1.081	0.156
	fDis	1	0.893842	0.0483979	0.648337	0.758619	0.765541	0.977702	0.781014	0.865938	1	1	1	1	0.890179	0.688402	0.787695	0.897836	0.652806	0.483531
	k	0.341791	0.215362	5.07935	0.343658	0.073351	0.4148	0.261808	0.68988	0.367932	0.143957	0.172303	0.215227	0.276041	1.51583	0.894924	0.0394094	0.0850145	0.893805	0.275954
	fN (%)	100	100	100	100	100	100	100	100	100	100	100	100	100	100	100	100	100	100	100
	kpH7	0.341791	0.215362	5.07935	0.343658	0.073351	0.4148	0.261808	0.68988	0.367932	0.143957	0.172303	0.215227	0.276041	1.51583	0.894924	0.0394094	0.0850145	0.893805	0.275954
CAN	kobserved	0.381407	14.297	p > 0.05	0.17443	p > 0.05	p > 0.05	p > 0.05	0.00572518	p > 0.05	C+	p > 0.05	p > 0.05	p > 0.05	p > 0.05	p > 0.05	C+	0.334085	0.0086314	C+
	R2	0.19	1		0.8				0.34303									0.858725	0.778819
	n	17	6		8				13									18	15
	CI	-0.213	12.521	-0.021	0.041	-0.015	-0.009	-0.018	-0.002	-0.008	-0.017	-0.159	-0.013	-0.529	-0.054	-0.024	-1.428	0.022	0.005	-0.31
		0.976	16.073	0.021	0.308	0.025	0.012	0.014	0.013	0.006	-0.003	0.081	0.002	0.276	0.014	0.019	-1.055	0.646	0.012	-0.01
	fDis	1	0.984684		0.653462				0.592518									0.84016	0.941526
	k	0.381407	14.5194		0.266932				0.00966245									0.397645	0.00916745
	fN (%)	0	0		0				0									0	0
	kpH7	0.381407	14.5194		0.266932				0.00966245									0.397645	0.00916745
CAR	kobserved	0.0349296	0.0101871	0.0127492	0.0603869	0.0062736	0.102965	0.0153961	0.0127598	0.00928439	p > 0.05	N.A.	0.029486	0.00805854	0.0197163	0.0291539	0.0594207	p > 0.05	0.0856814	N.A.
	R2	0.84	0.41	0.45	0.85	0.381549	0.904383	0.747175	0.864697	0.704871			0.552129	0.557784	0.829254	0.857597	0.949058		0.957441
	n	21	21	15	21	18	18	17	15	18			12	18	18	17	18		18
	CI	0.025	0.002	0.001	0.044	0	0.079	0.009	0.009	0.005	-0.004		0.003	0.003	0.013	0.02	0.049	-0.05	0.072
		0.045	0.018	0.024	0.077	0.012	0.127	0.022	0.017	0.014	0.006		0.056	0.013	0.026	0.038	0.069	0.016	0.099
	fDis	1	0.862796	0.76336	0.774158	0.967875	0.665554	0.980978	0.663402	0.872334			0.981889	1	0.945793	0.906249	1		0.856265
	k	0.0349296	0.011807	0.0167014	0.0780034	0.00648182	0.154705	0.0156947	0.0192339	0.0106432			0.0300298	0.00805854	0.0208464	0.0321698	0.0594207		0.100064
	fN (%)	99.43	99.43	99.31	99.43	99.31	99.16	99.16	97.53	97.53			98.41	97.53	99.16	99.16	98.73		98.73
	kpH7	0.0349929	0.0118284	0.0167519	0.0781446	0.0065014	0.155407	0.0157659	0.0196441	0.0108701			0.030396	0.0082304	0.020941	0.0323158	0.0599503		0.100956
CBZ	kobserved	p > 0.05	p > 0.05	0.00813416	p > 0.05	p > 0.05	0.0299927	p > 0.05	p > 0.05	p > 0.05	p > 0.05	p > 0.05	p > 0.05	0.00861445	p > 0.05	0.710932	p > 0.05	p > 0.05	0.00747966	0.00694026
	R2			0.62			0.91496							0.388165		0.978144			0.283903	0.36335
	n			21			18							18		8			18	18
	CI	-0.011	-0.023	0.004	-0.004	-0.009	0.023	-0.005	-0.007	-0.004	-0.009	-0.016	-0.011	0.001	-0.007	0.55	-0.006	-0.01	-0.001	0
		0.022	0.015	0.012	0.012	0.008	0.037	0.012	0.012	0.012	0.002	0.011	0.005	0.017	0.004	0.872	0.011	0.003	0.016	0.014
	fDis			0.910665			0.794573							1		1			0.926109	0.785636
	k			0.0089321			0.037747							0.00861445		0.710932			0.00807644	0.00883394
	fN (%)			100			100							100		100			100	100
	kpH7			0.0089321			0.037747							0.00861445		0.710932			0.00807644	0.00883394
CIL	kobserved	2.90534	2.20449	2.16075	2.7296	4.29256	4.46864	5.0569	7.03294	7.1262	7.32373	7.85473	8.78363	6.85652	10.1249	9.81117	15.3226	3.90926	7.07157	3.53788
	R2	0.82	0.94	0.65	0.84	0.974303	0.917869	0.861279	0.961306	0.97428	0.947925	0.999305	0.997641	0.967746	0.99947	0.989468	0.917252	0.772377	0.951241	0.908468
	n	7	9	7	6	12	6	9	6	7	7	6	8	9	6	7	6	5	6	6
	CI	0.442	1.497	-0.711	-0.035	3.594	1.391	2.373	3.785	5.038	4.228	7.378	8.137	5.201	9.588	7.986	4.728	-3.247	3.386	0.953
		5.369	2.912	5.032	5.494	4.991	7.546	7.741	10.281	9.214	10.419	8.332	9.43	8.512	10.662	11.636	25.917	11.066	10.757	6.123
	fDis	0.866417	1	0.615263	0.830705	1	0.758299	0.878915	0.655424	0.944582	1	1	1	0.906287	0.999748	0.785413	0.696296	0.659101	0.925511	0.697832
	k	3.35329	2.20449	3.51191	3.28588	4.29256	5.89297	5.75358	10.7304	7.54428	7.32373	7.85473	8.78363	7.5655	10.1275	12.4917	22.0059	5.9312	7.64072	5.06982
	fN (%)	0	0	0	0	0	0	0	0	0	0	0	0	0	0	0	0	0	0	0
	kpH7	3.35329	2.20449	3.51191	3.28588	4.29256	5.89297	5.75358	10.7304	7.54428	7.32373	7.85473	8.78363	7.5655	10.1275	12.4917	22.0059	5.9312	7.64072	5.06982
CIS	kobserved	N.A.	N.A.	p > 0.05	N.A.	N.A.	C+	N.A.	N.A.	p > 0.05	N.A.	N.A.	N.A.	N.A.	N.A.	N.A.	N.A.	N.A.	N.A.	N.A.
	R2
	n
	CI			-0.201			-0.073			-0.095
				0.115			-0.013			0.095
	fDis
	k
	fN (%)
	kpH7
CIT	kobserved	0.643051	p > 0.05	N.A.	0.0564672	n < 5	0.190663	0.00246001	0.075342	0.0259137	0.239044	0.0156103	C+	0.0392642	0.145959	p > 0.05	p > 0.05	1.13335	p > 0.05	0.227601
	R2	0.47			0.66		0.705153	0.0019166	0.365428	0.305018	0.933154	0.413336		0.188809	0.626047			0.626775		0.117323
	n	18			10		8	12	12	17	16	18		17	15			12		15
	CI	0.149	-0.026		0.009	0.158	0.004	-0.054	-0.024	-0.004	0.092	0.002	-0.045	-0.023	0.052	-0.057	-0.012	0.257	-2.41	-0.294
		1.137	0.033		0.104	0.158	0.377	0.059	0.175	0.056	0.386	0.029	0.005	0.101	0.24	0.065	0.064	2.01	6.469	0.749
	fDis	0.066611			0.070796		0.0387163	0.589363	0.40662	0.311614	0.828933	0.875898		0.654624	0.523829			0.140881		0.011432
	k	9.65383			0.797605		4.92461	0.00417402	0.185288	0.0831596	0.288376	0.017822		0.0599797	0.278638			8.04474		19.9092
	fN (%)	0.1			0.1		0.16	0.16	0.52	0.52	0.52	0.52		0.52	0.16			0.52		0.21
	kpH7	3.86153			0.319042		1.23115	0.00104351	0.0142529	0.0063969	0.0221827	0.00137093		0.00461382	0.0696594			0.618827		3.79222
CLA	kobserved	0.0289993	p > 0.05	p > 0.05	0.0436577	0.0208075	0.0768591	0.0891458	0.0375327	0.0303791	0.0581085	0.0409425	p > 0.05	0.023998	0.0280826	0.0980593	0.025286	p > 0.05	0.0806195	0.0241981
	R2	0.37			0.57	0.233545	0.904582	0.802145	0.854837	0.768962	0.893066	0.408406		0.77021	0.566008	0.892572	0.874976		0.956194	0.773535
	n	20			18	18	10	17	18	17	18	15		17	12	17	17		17	18
	CI	0.003	-0.507	-0.05	0.016	-0.007	0.047	0.055	0.026	0.018	0.043	0	-0.01	0.014	0.003	0.072	0.018	-0.009	0.067	0.015
		0.055	1.85	0.039	0.072	0.048	0.106	0.123	0.049	0.043	0.073	0.082	0.012	0.034	0.053	0.124	0.033	0.007	0.094	0.034
	fDis	1			0.880933	1	1	0.98972	0.618261	0.894331	1	1		0.986153	0.917774	0.892029	0.705324		0.979197	0.972363
	k	0.0289993			0.0495585	0.0208075	0.0768591	0.0900717	0.0607069	0.0339685	0.0581085	0.0409425		0.0243349	0.0305986	0.109928	0.0358502		0.0823323	0.0248859
	fN (%)	2.90402e-08			2.90402e-08	2.30675e-08	1.83231e-08	1.83231e-08	5.79429e-09	5.79429e-09	5.79429e-09	5.79429e-09		5.79429e-09	1.83231e-08	1.83231e-08	1.15611e-08		1.15611e-08	1.45546e-08
	kpH7	0.072843			0.124485	0.0657991	0.305982	0.358582	0.764255	0.427638	0.731542	0.515435		0.306359	0.121815	0.437633	0.226199		0.519481	0.124725
CLI	kobserved	3.38587	p > 0.05	0.116382	N.A.	N.A.	0.109602	p > 0.05	0.358263	0.799815	p > 0.05	0.0520715	0.0415911	0.0395603	0.27633	p > 0.05	p > 0.05	2.07205	p > 0.05	N.A.
	R2	0.97		0.55			0.8532		0.675644	0.498235		0.23635	0.177881	0.316274	0.927366			0.538334
	n	5		15			12		8	11		15	14	18	9			7
	CI	1.371	-0.138	0.029			0.064	-0.354	-0.017	-0.07	-0.758	-0.026	-0.037	-0.003	0.174	-1.038	-0.128	-1.388	-3.011
		5.401	0.047	0.204			0.155	0.283	0.734	1.669	0.777	0.13	0.12	0.082	0.379	2.833	0.08	5.532	4.414
	fDis	0.233628		0.198689			0.388368		0.526498	0.500253		0.995743	0.853404	1	0.655843			0.219865
	k	14.4926		0.58575			0.282212		0.680464	1.59882		0.0522941	0.0487355	0.0395603	0.421336			9.42418
	fN (%)	89.04		91.09			92.79		97.6	97.6		97.6	96.25	97.6	92.79			97.6
	kpH7	12.432		0.491158			0.232303		0.532519	1.25121		0.0409244	0.0386745	0.0309592	0.346822			7.3752
CTD	kobserved	0.499926	C+	C+	p > 0.05	p > 0.05	0.0151789	0.0135639	p > 0.05	p > 0.05	p > 0.05	C+	p > 0.05	p > 0.05	C+	C+	C+	C+	p > 0.05	p > 0.05
	R2	0.79					0.709986	0.441428
	n	16					18	17
	CI	0.298	-0.019	-0.014	-0.11	-0.015	0.008	0.002	-0.002	-0.013	-0.017	-0.01	-0.007	-0.018	-0.02	-0.031	-0.012	-0.03	-0.012	-0.015
		0.702	0	0	0.036	0.003	0.022	0.025	0.012	0.004	0.006	0.001	0.007	0.015	0	-0.004	-0.001	0.003	0.003	0.004
	fDis	1					0.833737	0.998023
	k	0.499926					0.0182059	0.0135908
	fN (%)	99.25					98.82	98.82
	kpH7	0.502193					0.018368	0.0137118
CTU	kobserved	0.0346735	0.128828	0.016854	0.081732	0.00288522	0.139835	0.0556431	0.0359841	0.0309254	p > 0.05	p > 0.05	p > 0.05	p > 0.05	0.0180359	0.108225	0.284041	0.0336831	0.297457	0.107069
	R2	0.56	0.71	0.69	0.82	0.0190281	0.990904	0.517249	0.761157	0.621515					0.463409	0.894582	0.90632	0.551322	0.974652	0.985735
	n	13	8	14	5	14	18	18	15	18					17	18	15	15	16	18
	CI	0.006	0.004	0.007	-0.049	-0.015	0.13	0.016	0.019	0.013	-0.017	-0.04	-0.012	-0.01	0.003	0.081	0.208	0.008	0.259	0.098
		0.064	0.254	0.027	0.213	0.021	0.15	0.095	0.053	0.049	0.013	0.048	0.01	0.027	0.033	0.135	0.36	0.059	0.336	0.116
	fDis	1	0.949745	1	1	1	0.893882	0.950768	0.632527	0.817921					0.953616	0.947902	0.670909	0.850972	0.97268	0.772806
	k	0.0346735	0.135645	0.016854	0.081732	0.00288522	0.156436	0.0585243	0.0568894	0.0378098					0.0189132	0.114174	0.423367	0.0395819	0.305812	0.138546
	fN (%)	100	100	100	100	100	100	100	100	100					100	100	100	100	100	100
	kpH7	0.0346735	0.135645	0.016854	0.081732	0.00288522	0.156436	0.0585243	0.0568894	0.0378098					0.0189132	0.114174	0.423367	0.0395819	0.305812	0.138546
CTZ	kobserved	0.694631	p > 0.05	p > 0.05	0.0156805	C+	0.0259981	p > 0.05	p > 0.05	p > 0.05	C+	p > 0.05	0.0559117	p > 0.05	C+	C+	p > 0.05	p > 0.05	C+	p > 0.05
	R2	0.75			0.21		0.83925						0.120621
	n	16			21		18						17
	CI	0.38	-0.014	-0.012	-0.005	-0.02	0.018	-0.125	-0.017	-0.006	-0.023	-0.029	-0.059	-0.045	-0.032	-0.016	-0.043	-0.04	-0.014	-0.126
		1.01	0.009	0.003	0.036	0.002	0.034	0.23	0.021	0.012	0.001	0.01	0.171	0.033	-0.009	0.002	0.015	0.132	-0.002	0.034
	fDis	1			1		0.976116						0.337473
	k	0.694631			0.0156805		0.0266342						0.165677
	fN (%)	89.45			89.45		84.2						72.54
	kpH7	0.741846			0.0167463		0.0302181						0.218185
CYC	kobserved	0.908016	0.134687	p > 0.05	0.596099	0.0430713	0.163433	0.0303095	0.0560398	0.107439	0.335388	0.205217	0.0752161	0.249715	N.A.	1.58372	n < 5	p > 0.05	0.749789	0.0756428
	R2	0.94	0.87		0.73	0.498715	0.719845	0.646619	0.300733	0.317236	0.996297	0.654466	0.423741	0.953778		0.976947			0.974569	0.751305
	n	6	16		18	8	18	18	18	14	18	14	18	9		7			8	16
	CI	0.398	0.094	-0.161	0.333	-0.022	0.089	0.014	-0.006	-0.032	0.288	0.074	0.011	0.177		1.145	0	-0.035	0.566	0.041
		1.418	0.176	0.73	0.859	0.108	0.238	0.047	0.118	0.246	0.382	0.337	0.139	0.322		2.022	0	0.054	0.933	0.11
	fDis	0.486027	0.532648		0.929419	0.92789	0.733724	0.955841	0.567378	0.44716	0.883905	1	0.822721	0.956229		0.951723			0.907865	0.903279
	k	1.86824	0.252864		0.641367	0.0464185	0.222745	0.0317097	0.0987698	0.240271	0.379439	0.205217	0.0914235	0.261145		1.66405			0.825882	0.0837424
	fN (%)	5.88844e-07	5.88844e-07		5.88844e-07	4.67735e-07	3.71535e-07	3.71535e-07	1.1749e-07	1.1749e-07	1.1749e-07	1.1749e-07	1.86209e-07	1.1749e-07		3.71535e-07			2.34423e-07	2.95121e-07
	kpH7	4.69281	0.635165		1.61104	0.146788	0.886762	0.126239	1.24344	3.02483	4.77686	2.58353	0.726203	3.28762		6.62471			5.21096	0.419706
DAB	kobserved	0.980391	0.144229	p > 0.05	N.A.	N.A.	0.109415	N.A.	0.0740694	0.013343	p > 0.05	0.0368144	0.0657323	p > 0.05	N.A.	0.22949	N.A.	N.A.	N.A.	p > 0.05
	R2	0.29	0.56				0.699924		0.464414	0.0120958		0.397055	0.689573			0.586769
	n	17	16				11		16	18		12	18			12
	CI	-0.179	0.043	-0.05			0.032		0.011	-0.075	-0.398	-0.009	0.034	-1.217		0.036				-0.119
		2.14	0.245	0.136			0.187		0.137	0.101	0.408	0.082	0.098	0.673		0.423				0.1
	fDis	0.718818	0.852688				1		0.739217	1		1	0.614654			1
	k	1.36389	0.169146				0.109415		0.1002	0.013343		0.0368144	0.106942			0.22949
	fN (%)	0.000874976	0.000874976				0.000552074		0.000174582	0.000174582		0.000174582	0.000276693			0.000552074
	kpH7	3.4259	0.42487				0.435582		1.26142	0.167975		0.463457	0.849455			0.913601
DEC	kobserved	1.30577	1.95241	2.929	3.324	2.61719	4.81984	8.98178	N.A.	N.A.	9.98185	0.455637	11.2124	13.9011	N.A.	N.A.	6.23422	7.34062	7.51629	N.A.
	R2	0.64	0.72	0.86	0.99	0.884513	0.914532	0.946215			0.789486	0.999813	0.958913	0.920928			0.685653	0.984642	0.965996
	n	15	12	7	18	14	10	9			9	18	9	6			7	10	6
	CI	0.491	0.727	0.817	-4.248	1.783	3.072	6.149			3.164	0.441	8.143	4.524			-1.378	6.253	4.27
		2.12	3.178	5.041	-2.4	3.451	6.568	11.814			16.799	0.47	14.282	23.278			13.846	8.428	10.763
	fDis	0.474699	0.30988	0.109536	0.185393	0.463562	0.0882793	0.759661			0.850845	0.601473	0.923107	0.317588			0.214551	0.422904	0.109593
	k	2.75073	6.30053	26.7401	17.9295	5.64583	54.5976	11.8234			11.7317	0.757536	12.1463	43.7708			29.0571	17.3576	68.5834
	fN (%)	0.16	0.16	0.2	0.16	0.2	0.25	0.25			0.78	0.78	0.49	0.78			0.39	0.78	0.39
	kpH7	1.03153	2.3627	8.02203	6.72355	1.69375	13.1034	2.83762			0.902438	0.058272	1.48731	3.36699			4.47032	1.3352	10.5513
DIB	kobserved	p > 0.05	p > 0.05	p > 0.05	p > 0.05	0.106943	0.0745183	0.0246465	0.0438156	0.0276184	0.0245192	0.0239129	C+	0.0320287	0.0201302	N.A.	0.0396661	C+	0.0611041	0.0295552
	R2					0.693583	0.894687	0.393614	0.892576	0.730517	0.597647	0.6369		0.554075	0.337887		0.728142		0.794037	0.439682
	n					12	11	18	15	18	18	18		18	15		11		8	12
	CI	0.289	-0.042	-0.039	-0.024	0.036	0.062	0.003	0.037	0.02	0.011	0.009	-0.029	0.01	-0.005		0.011	-0.151	0.023	-0.01
		0.975	0.015	0.035	0.016	0.182	0.135	0.058	0.067	0.053	0.043	0.03	0.004	0.05	0.06		0.054	-0.121	0.18	0.165
	fDis					0.840386	0.131491	0.950052	0.60624	0.797895	1	1		0.886211	0.821287		0.31289		0.321576	0.137241
	k					0.127255	0.566716	0.0259423	0.0722743	0.0346141	0.0245192	0.0239129		0.0361412	0.0245106		0.126773		0.190015	0.215353
	fN (%)					15.82	19.13	19.13	42.8	42.8	42.8	42.8		42.8	19.13		27.27		27.27	22.95
	kpH7					0.0451264	0.166193	0.00760775	0.00947334	0.00453703	0.00321385	0.00313438		0.00473719	0.0071879		0.0260799		0.0390899	0.0526418
DIC	kobserved	N.A.	N.A.	p > 0.05	N.A.	p > 0.05	0.125376	0.130361	p > 0.05	p > 0.05	p > 0.05	p > 0.05	0.0358346	0.0739806	0.516774	0.129003	p > 0.05	p > 0.05	0.0748313	0.0497083
	R2						0.971775	0.660584					0.539532	0.490886	0.352084	0.439871			0.379216	0.507634
	n						17	16					17	18	16	12			18	18
	CI			-0.113		-0.086	-0.0981151	0.056	-0.113	-0.036	-0.04	-0.05	0.011	0.019	-0.041	-0.017	-0.18	-0.116	0.005	0.014
				0.208		0.017	0.141887	0.205	0.258	0.061	0.112	0.1	0.061	0.129	1.075	0.275	0.088	0.127	0.145	0.085
	fDis						0.696361	0.948171					0.939546	1	0.900341	0.818399			1	0.708626
	k						0.180044	0.137487					0.0381403	0.0739806	0.573976	0.157629			0.0748313	0.0701475
	fN (%)						0.03	0.03					0.01	0.01	0.03	0.03			0.02	0.02
	kpH7						0.600147	0.458291					0.381403	0.739806	1.91325	0.52543			0.374157	0.350738
DIM	kobserved	p > 0.05	p > 0.05	0.00983387	p > 0.05	p > 0.05	0.030826	p > 0.05	0.0117925	0.0289638	0.0162545	p > 0.05	N.A.	p > 0.05	p > 0.05	0.0220234	p > 0.05	p > 0.05	0.0187739	0.0136827
	R2			0.03			0.779968		0.326658	0.756368	0.27835					0.513578			0.541269	0.235059
	n			21			18		18	18	17					15			18	18
	CI	-0.102	-0.226	-0.027	-0.045	-0.018	0.019	-0.019	-0.001	0.017	-0.004	-0.016		-0.008	-0.028	0.004	-0.031	-0.016	0.006	-0.004
		0.034	0.645	0.047	0.044	0.019	0.043	0.023	0.024	0.041	0.036	0.027		0.028	0.016	0.04	0.026	0.014	0.031	0.032
	fDis			1			0.856402		0.77326	0.910974	1					0.902218			0.789997	0.974809
	k			0.00983387			0.0359948		0.0152504	0.0317943	0.0162545					0.0244103			0.0237645	0.0140363
	fN (%)			100			100		100	100	100					100			100	100
	kpH7			0.00983387			0.0359948		0.0152504	0.0317943	0.0162545					0.0244103			0.0237645	0.0140363
DIU	kobserved	0.121141	1.23718	0.0348951	p > 0.05	0.0440502	0.137403	0.126535	0.0595188	0.0552089	p > 0.05	p > 0.05	p > 0.05	p > 0.05	p > 0.05	0.0820814	0.23128	0.0933343	0.283252	0.119947
	R2	0.91	0.83	0.74		0.482325	0.919481	0.605256	0.467962	0.511035						0.658761	0.895579	0.399526	0.972272	0.913994
	n	10	12	13		17	16	17	18	18						17	12	18	15	18
	CI	0.075	0.674	0.015	-0.061	0.009	0.105	0.049	0.013	0.016	-0.043	-0.081	-0.04	-0.026	-0.024	0.037	0.152	0.01	0.243	0.093
		0.168	1.8	0.054	0.037	0.079	0.17	0.204	0.106	0.095	0.008	0.104	0.035	0.058	0.032	0.127	0.31	0.177	0.323	0.147
	fDis	1	0.476233	0.623303		1	0.935519	1	0.661894	0.73036						0.869413	0.809918	0.782425	1	0.722729
	k	0.121141	2.59785	0.0559842		0.0440502	0.146874	0.126535	0.0899218	0.0755913						0.0944101	0.28556	0.119288	0.283252	0.165964
	fN (%)	100	100	100		100	100	100	100	100						100	100	100	100	100
	kpH7	0.121141	2.59785	0.0559842		0.0440502	0.146874	0.126535	0.0899218	0.0755913						0.0944101	0.28556	0.119288	0.283252	0.165964
DOD	kobserved	1.10856	N.A.	p > 0.05	N.A.	p > 0.05	N.A.	N.A.	N.A.	N.A.	N.A.	N.A.	N.A.	p > 0.05	N.A.	N.A.	N.A.	5.91511	N.A.	N.A.
	R2	0.87																0.834384
	n	5																5
	CI	-0.331		-0.133		-4.988								-0.054				-2.972
		2.548		0.129		1.694								0.019				14.802
	fDis	0.759821																0.76439
	k	1.45897																7.73834
	fN (%)	0.16																0.78
	kpH7	0.547115																0.595257
EPB	kobserved	p > 0.05	0.555191	p > 0.05	N.A.	p > 0.05	p > 0.05	p > 0.05	p > 0.05	0.00929866	p > 0.05	p > 0.05	p > 0.05	2.05767	0.376752	0.299692	p > 0.05	0.058427	0.041936	0.0604071
	R2		0.56							0.00927301				0.908186	0.584028	0.904538		0.213976	0.0645387	0.326767
	n		9							18				10	13	17		18	18	18
	CI	-1.173	-0.101	-0.084		-0.155	-0.063	-0.118	-0.046	-0.061	-0.068	-0.043	-0.101	1.282	0.079	0.076	-0.091	-0.023	-0.075	-0.003
		1.181	1.212	0.259		0.057	0.055	0.134	0.153	0.079	0.055	0.071	0.111	2.834	0.675	0.524	0.16	0.14	0.159	0.124
	fDis		1							0.526179				0.968518	0.808182	0.823497		0.513943	1	0.558278
	k		0.555191							0.017672				2.12455	0.466173	0.363926		0.113684	0.041936	0.108202
	fN (%)		92.65							71.54				71.54	88.82	88.82		71.54	83.37	86.33
	kpH7		0.580898							0.0239464				2.87887	0.508791	0.397197		0.154047	0.0487618	0.121501
FCZ	kobserved	C+	p > 0.05	p > 0.05	p > 0.05	p > 0.05	0.00516027	0.0227904	p > 0.05	0.00318551	p > 0.05	C+	C+	p > 0.05	p > 0.05	C+	p > 0.05	0.253644	p > 0.05	0.0520402
	R2						0.245044	0.737053		0.101204								0.945549		0.975512
	n						18	11		17								18		18
	CI	-0.021	-0.004	-0.011	-0.008	-0.012	-0.001	0.008	-0.002	-0.004	-0.007	-0.009	-0.015	-0.094	-0.008	-0.015	-0.012	0.114	-0.006	0.033
		0.002	0.004	0.003	0.004	0.007	0.012	0.038	0.01	0.01	0.004	0.001	0.002	0.408	0.009	0.001	0.016	0.394	0.009	0.071
	fDis						0.900877	0.950213		0.883629								0.814617		0.88567
	k						0.00572805	0.0239845		0.00360503								0.311366		0.058758
	fN (%)						100	100		100								100		100
	kpH7						0.00572805	0.0239845		0.00360503								0.311366		0.058758
FFA	kobserved	N.A.	0.0573568	p > 0.05	p > 0.05	p > 0.05	0.141963	0.0426961	0.0637997	0.0615308	p > 0.05	N.A.	p > 0.05	0.0441853	0.0398886	0.086509	0.0581117	p > 0.05	0.0320546	p > 0.05
	R2		0.8				0.891253	0.346217	0.570003	0.514554				0.491817	0.494545	0.734608	0.602566		0.555308
	n		11				9	18	17	16				18	10	9	16		12
	CI		0.026	-0.022	-0.081	-0.02	0.076	0	0.022	0.014	-0.046		-0.039	0.011	-0.008	0.018	0.00212415	-0.079	0.003	-0.053
			0.089	0.048	0.092	0.034	0.208	0.086	0.106	0.109	0.039		0.033	0.077	0.088	0.155	0.114099	0.082	0.061	0.068
	fDis		0.873669				0.93719	1	0.606887	0.869948				1	1	1	0.773631		0.991322
	k		0.0656505				0.151477	0.0426961	0.105126	0.0707293				0.0441853	0.0398886	0.086509	0.0751156		0.0323352
	fN (%)		100				100	100	100	100				100	100	100	100		100
	kpH7		0.0656505				0.151477	0.0426961	0.105126	0.0707293				0.0441853	0.0398886	0.086509	0.0751156		0.0323352
FHX	kobserved	2.05348	0.288467	0.0513196	p > 0.05	0.165391	0.519581	0.122385	0.246424	p > 0.05	0.0431906	N.A.	0.0481626	0.109333	N.A.	0.144038	0.49993	C+	0.188948	0.349308
	R2	0.71	0.67	0.7		0.824851	0.978888	0.90177	0.928976		0.294746		0.858067	0.857501		0.763379	0.901599		0.323132	0.862562
	n	11	11	13		15	12	13	12		15		18	18		15	9		13	12
	CI	0.643	0.068	0.02	-0.191	0.102	0.443	0.085	0.178	-0.074	-0.013		0.034	0.007		0.077	0.281	-0.126	-0.067	0.21
		3.464	0.509	0.083	0.062	0.229	0.596	0.16	0.315	0.07	0.099		0.062	0.212		0.211	0.718	-0.048	0.445	0.489
	fDis	0.843789	0.689448	0.415969		1	0.791447	0.809623	0.249413		1		0.843627	1		0.760989	0.780188		1	0.708578
	k	2.43364	0.418403	0.123374		0.165391	0.656494	0.151162	0.988015		0.0431906		0.0570899	0.109333		0.189277	0.640782		0.188948	0.492971
	fN (%)	75.98	75.98	71.53		71.53	66.62	66.62	38.69		38.69		50	38.69		66.62	55.74		55.74	61.32
	kpH7	2.84491	0.48911	0.153195		0.205369	0.87526	0.201535	2.26817		0.099152		0.101414	0.250995		0.252351	1.02107		0.301082	0.714052
FLE	kobserved	N.A.	N.A.	N.A.	N.A.	0.0199174	0.0526851	N.A.	N.A.	p > 0.05	p > 0.05	p > 0.05	N.A.	1.15892	p > 0.05	0.0621701	p > 0.05	0.0506007	0.0813543	0.020754
	R2					0.0462831	0.396186							0.996923		0.905442		0.836428	0.46039	0.0886586
	n					5	16							17		8		16	15	16
	CI					-0.285	0.001			-0.181	-0.036	-0.01		0.942	-5.213	0.032	-0.026	0.033	0.008	-0.032
						0.325	0.104			0.044	0.009	0.042		1.376	4.644	0.093	0.042	0.068	0.155	0.074
	fDis					1	0.455665							0.887153		0.76354		0.769244	0.357445	0.308038
	k					0.0199174	0.115622							1.30634		0.0814235		0.0657798	0.2276	0.0673746
	fN (%)					0.76	0.95							2.95		0.95		2.95	1.5	1.2
	kpH7					0.00628972	0.0292098							0.106278		0.0205701		0.00535158	0.036416	0.0134749
FUR	kobserved	0.217969	0.156105	0.0350581	0.134164	0.0274616	0.150066	0.0755959	0.0422452	0.128521	0.336322	0.0405039	0.0135356	0.149495	0.34988	0.225839	0.0859226	C+	0.164561	0.0902352
	R2	0.64	0.84	0.9	0.69	0.783628	0.972418	0.878912	0.274981	0.977178	0.871335	0.326537	0.622357	0.939168	0.733178	0.907319	0.847121		0.951975	0.951296
	n	16	7	21	21	15	18	18	18	18	17	15	18	18	15	18	15		11	16
	CI	0.089	0.036	0.027	0.075	0.015	0.132	0.055	-0.008	0.114	0.238	-0.008	0.006	0.111364	0.174	0.173	0.055	-0.059	0.125	0.074
		0.347	0.277	0.043	0.193	0.04	0.169	0.096	0.092	0.143	0.435	0.089	0.021	0.187626	0.526	0.279	0.116	-0.013	0.205	0.106
	fDis	1	1	0.790994	0.799932	1	0.876687	0.911808	0.511215	0.830178	1	1	0.909324	1	0.975225	0.986048	0.887395		0.976821	0.789835
	k	0.217969	0.156105	0.0443216	0.167719	0.0274616	0.171174	0.0829078	0.0826368	0.154811	0.336322	0.0405039	0.0148854	0.149495	0.358768	0.229035	0.0968257		0.168466	0.114246
	fN (%)	0.013	0.013	0.01	0.013	0.01	0.008	0.008	0.003	0.003	0.003	0.003	0.004	0.003	0.008	0.008	0.005		0.005	0.006
	kpH7	0.53654	0.384259	0.141829	0.412847	0.0878771	0.684697	0.331631	0.881459	1.65132	3.58744	0.432042	0.119083	1.59461	1.43507	0.916139	0.619684		1.07818	0.60931
FXT	kobserved	N.A.	N.A.	N.A.	N.A.	1.62004	N.A.	0.656504	1.2333	1.56184	N.A.	0.0418689	p > 0.05	N.A.	N.A.	p > 0.05	N.A.	p > 0.05	N.A.	N.A.
	R2					0.683279		0.781572	0.84653	0.611534		0.463647
	n					15		5	15	8		11
	CI					0.699		-0.514	0.795	-0.322		-0.007	-0.088			-0.194		-6.963
						2.542		1.827	1.672	3.446		0.091	0.056			0.079		4.563
	fDis					0.49866		0.823275	0.575491	0.371816		0.733124
	k					3.24878		0.79743	2.14304	4.20058		0.0571103
	fN (%)					1.23		1.55	4.74	4.74		4.74
	kpH7					1.0301		0.200644	0.176326	0.345617		0.00469895
GAB	kobserved	0.0114473	1.4082	0.151176	0.0499555	p > 0.05	0.183303	0.0138295	0.105537	0.0703051	0.109179	N.A.	0.118992	0.118992	0.811219	0.235283	0.0145411	p > 0.05	0.0342924	p > 0.05
	R2	0.5	0.97	0.77	0.92		0.926944	0.450547	0.988882	0.729716	0.940277		0.734114	0.734114	0.44936	0.953455	0.39634		0.0361788
	n	21	8	6	20		17	18	9	12	18		9	9	12	10	9		18
	CI	0.004	1.029	-0.039	0.04	-0.008	0.065	0.003	0.091	0.027	0.089		0.024	0.024	-0.089	0.174	-0.009	-0.22	-0.095	-0.509
		0.019	1.787	0.342	0.06	0.023	0.302	0.025	0.12	0.113	0.129		0.214	0.214	1.711	0.297	0.038	0.083	0.164	0.795
	fDis	1	0.92585	0.600505	0.843641		1	0.940689	0.705126	1	1		1	1	1	1	1		0.661602
	k	0.0114473	1.52098	0.251747	0.0592142		0.183303	0.0147015	0.149671	0.0703051	0.109179		0.118992	0.118992	0.811219	0.235283	0.0145411		0.0518324
	fN (%)	0	0	0	0		0	0	0	0	0		0	0	0	0	0		0
	kpH7	0.0114473	1.52098	0.251747	0.0592142		0.183303	0.0147015	0.149671	0.0703051	0.109179		0.118992	0.118992	0.811219	0.235283	0.0145411		0.0518324
GEM	kobserved	p > 0.05	p > 0.05	1.01345	N.A.	0.132797	0.242961	0.143119	0.302585	p > 0.05	N.A.	0.23655	p > 0.05	0.259736	0.367542	0.322384	0.160983	p > 0.05	0.348997	0.136208
	R2			0.56		0.867033	0.881853	0.70108	0.818808			0.570782		0.87936	0.912038	0.926313	0.84392		0.892712	0.967472
	n			11		16	14	14	10			12		18	12	14	12		12	18
	CI	-0.075	-0.163	0.04		0.091	0.165	0.061	0.134	-0.08		0.031	-0.008	0.189	0.253	0.242	0.092	-0.024	0.228	0.118
		0.393	0.119	1.987		0.174	0.321	0.226	0.471	0.205		0.442	0.037	0.33	0.482	0.403	0.23	0.075	0.47	0.154
	fDis			1		1	0.875041	1	0.298587			1		1	0.990835	0.984906	0.708544		0.942059	0.896116
	k			1.01345		0.132797	0.277656	0.143119	1.01339			0.23655		0.259736	0.370941	0.327325	0.227203		0.370462	0.151998
	fN (%)			0.08		0.08	0.07	0.07	0.02			0.02		0.02	0.07	0.07	0.04		0.04	0.05
	kpH7			3.29371		0.431591	1.0313	0.531585	13.174			3.07515		3.37656	1.37778	1.21578	1.47682		2.408	0.790389
HBP	kobserved	0.0192258	0.1667	p > 0.05	p > 0.05	0.00387903	0.121439	0.0476301	0.167674	0.0519914	0.0507555	0.0335827	0.0225026	0.0475912	0.091352	0.0559401	0.0169704	C+	0.0270087	0.03681
	R2	0.62	0.13			0.173737	0.966577	0.936006	0.953438	0.963134	0.940373	0.915585	0.580411	0.93758	0.237088	0.933646	0.359155		0.862137	0.940078
	n	21	11			18	18	18	18	18	18	18	12	18	12	18	14		18	18
	CI	0.009	-0.299	-0.016	-0.017	-0.002	0.105	0.039	0.082	0.045	0.041	0.026	0.003	0.039	-0.073	0.045	-0.003	-0.097	0.019	0.03
		0.029	0.632	0.037	0.003	0.01	0.138	0.057	0.253	0.059	0.06	0.041	0.042	0.057	0.256	0.067	0.037	-0.075	0.035	0.044
	fDis	1	0.763969			0.876182	0.723513	0.791248	0.560231	0.870996	1	1	0.969991	0.995885	0.957859	0.954479	1		0.876093	0.81448
	k	0.0192258	0.218203			0.0044272	0.167846	0.0601961	0.299295	0.0596918	0.0507555	0.0335827	0.0231988	0.0477879	0.095371	0.058608	0.0169704		0.0308285	0.0451944
	fN (%)	52.02	52.02			57.66	63.1	63.1	83.91	83.91	83.91	83.91	77.06	83.91	63.1	63.1	72.87		72.87	68.2
	kpH7	0.0111836	0.126928			0.0023234	0.0804916	0.0288674	0.107933	0.0215263	0.0183037	0.0121107	0.00910972	0.0172335	0.0457358	0.0281058	0.00704713		0.0128019	0.0200525
HCZ	kobserved	p > 0.05	C+	p > 0.05	C+	p > 0.05	C+	p > 0.05	p > 0.05	C+	C+	C+	p > 0.05	p > 0.05	C+	C+	p > 0.05	C+	p > 0.05	p > 0.05
	R2
	n
	CI	-0.057	-0.017	-0.013	-0.032	-0.01	-0.139	-1.418	-0.003	-0.015	-0.023	-0.015	-0.242	-0.007	-1.083	-0.01	-0.041	-0.298	-0.013	-0.027
		0.013	-0.002	0.004	0.001	0.002	-0.04	1.019	0.015	0	0	0.001	0.216	0.008	-0.836	0	0.055	0.04	0.005	0.091
	fDis
	k
	fN (%)
	kpH7
IMI	kobserved	p > 0.05	C+	C+	p > 0.05	C+	0.0399188	0.0290346	0.0093236	C+	N.A.	p > 0.05	p > 0.05	0.0127238	C+	C+	p > 0.05	p > 0.05	C+	p > 0.05
	R2						0.91464	0.560255	0.298853					0.53887
	n						18	17	15					18
	CI	-0.081	-0.03	-0.014	-0.006	-0.019	0.031	0.009	-0.003	-0.016		-0.025	-0.006	-0.014	-0.031	-0.024	-0.014	-0.025	-0.018	-0.003
		0.048	-0.012	-0.004	0.009	0.003	0.049	0.049	0.021	0.002		0.01	0.009	0.04	-0.003	-0.004	0.003	0.005	-0.004	0.008
	fDis						0.806089	1	1					0.991593
	k						0.0495216	0.0290346	0.0093236					0.0128317
	fN (%)						100	100	100					100
	kpH7						0.0495216	0.0290346	0.0093236					0.0128317
IPO	kobserved	0.157731	0.0405266	0.077744	0.0342761	0.0360866	0.252287	0.250743	0.110395	0.138355	0.1228	0.0585183	p > 0.05	0.114938	0.207002	0.188916	0.10309	0.144489	0.245441	0.0822434
	R2	0.69	0.78	0.89	0.63	0.766183	0.977416	0.91092	0.971019	0.969829	0.970625	0.68804		0.916046	0.986452	0.957822	0.943586	0.90671	0.907933	0.901713
	n	15	11	21	18	18	14	18	15	18	18	18		18	18	9	17	18	15	11
	CI	0.069	0.017	0.041	-0.027	0.022	0.218	0.07	0.094	0.121	0.107	0.03	-0.014	0.09	0.189	0.136	0.084	0.111	0.18	0.053
		0.246	0.064	0.114	0.095	0.051	0.286	0.431	0.126	0.156	0.138	0.087	0.03	0.14	0.225	0.241	0.122	0.178	0.311	0.112
	fDis	1	1	1	0.932793	1	0.917668	1	0.755952	0.828375	1	1		1	0.980345	0.931515	0.748353	0.900889	0.952673	0.856953
	k	0.157731	0.0405266	0.077744	0.0367456	0.0360866	0.274921	0.250743	0.146035	0.16702	0.1228	0.0585183		0.114938	0.211153	0.202805	0.137756	0.160385	0.257634	0.0959718
	fN (%)	100	100	100	100	100	100	100	100	100	100	100		100	100	100	100	100	100	100
	kpH7	0.157715	0.0405225	0.0777362	0.0367419	0.036083	0.274894	0.250718	0.14602	0.167003	0.122787	0.0585124		0.114927	0.211132	0.202785	0.137742	0.160369	0.257608	0.0959622
IRE	kobserved	0.609066	p > 0.05	p > 0.05	0.385762	C+	p > 0.05	0.161403	p > 0.05	0.0525194	C+	p > 0.05	C+	C+	p > 0.05	0.409121	0.0724912	p > 0.05	p > 0.05	p > 0.05
	R2	0.78			0.81			0.439433		0.59057						0.896007	0.639995
	n	8			13			17		16						18	9
	CI	0.116	-0.069	-0.045	0.209	-0.095	-0.02	0.023	-0.032	0.018	-0.052	-0.051	-0.124	-0.057	-0.094	0.088	0.001	-1.704	-0.073	-0.069
		1.102	0.027	0.019	0.562	-0.03	0.008	0.3	0.007	0.087	-0.017	0.01	0.011	0.009	0.069	0.73	0.144	1.324	0.039	0.059
	fDis	1			0.838044			1		0.945291						0.9605	1
	k	0.609066			0.460313			0.161403		0.0555589						0.425946	0.0724912
	fN (%)	0.0777432			0.0777432			0.0490667		0.0155215						0.0490667	0.0309646
	kpH7	1.52811			1.1549			0.641619		0.69819						1.69324	0.456638
ISO	kobserved	0.0315807	0.279762	0.0102455	0.0118229	p > 0.05	0.0758846	0.0105324	0.0138303	0.0160706	p > 0.05	p > 0.05	p > 0.05	0.0101649	p > 0.05	0.0398529	0.0859702	p > 0.05	0.0711265	0.0272
	R2	0.57	0.68	0.5	0.39		0.985673	0.274698	0.34139	0.628192				0.355838		0.795663	0.899229		0.963832	0.909977
	n	21	13	21	21		18	18	18	18				18		18	18		18	18
	CI	0.014	0.101	0.004	0.002	-0.008	0.069	-0.002	0	0.007	-0.012	-0.023	-0.006	0	-0.048	0.025	0.065	-0.01	0.061	0.021
		0.049	0.459	0.017	0.021	0.015	0.083	0.023	0.028	0.025	0.012	0.033	0.008	0.02	0.122	0.055	0.107	0.024	0.081	0.033
	fDis	1	0.776178	1	0.858498		0.932614	0.984669	0.66282	0.859159				1		0.992517	0.776983		0.987593	0.881508
	k	0.0315807	0.360435	0.0102455	0.0137716		0.0813676	0.0106964	0.0208659	0.018705				0.0101649		0.0401534	0.110646		0.0720201	0.0308562
	fN (%)	100	100	100	100		100	100	100	100				100		100	100		100	100
	kpH7	0.0315807	0.360435	0.0102455	0.0137716		0.0813676	0.0106964	0.0208659	0.018705				0.0101649		0.0401534	0.110646		0.0720201	0.0308562
KET	kobserved	0.248539	0.125084	0.195012	0.199531	0.225574	0.360254	0.105791	1.66156	1.09167	0.828692	1.07194	0.0234456	0.269276	0.235325	0.367785	0.305454	0.0278142	0.524781	0.285504
	R2	0.84	0.89	0.88	0.68	0.977709	0.798808	0.999252	0.980604	0.985924	0.983206	0.994816	0.783486	0.903669	0.227309	0.930988	0.947313	0.835317	0.919419	0.946174
	n	15	21	18	14	15	7	14	18	9	8	9	12	15	18	13	12	18	9	15
	CI	0.158	0.096	0.142	0.08	0.197	0.034	0.096	1.491	0.919	0.665	0.97	0.011	0.196	-0.002	0.274	0.233	0.019	0.319	0.229
		0.339	0.154	0.248	0.319	0.254	0.686	0.116	1.832	1.264	0.993	1.174	0.036	0.343	0.015	0.462	0.378	0.037	0.73	0.342
	fDis	1	0.948407	0.949768	0.93923	1	0.816303	0.978604	0.634502	0.898772	1	1	0.948564	1	1	1	0.849545	0.923859	0.976624	1
	k	0.248539	0.131888	0.205326	0.212441	0.225574	0.441324	0.108104	2.61868	1.21463	0.828692	1.07194	0.0247169	0.269276	0.235325	0.367785	0.35955	0.0301066	0.537342	0.285504
	fN (%)	0.039521	0.039521	0.0313952	0.039521	0.0313952	0.0249397	0.0249397	0.00788798	0.00788798	0.00788798	0.00788798	0.012501	0.00788798	0.0249397	0.0249397	0.0157374	0.00788798	0.0157374	0.0198113
	kpH7	0.623929	0.331091	0.648857	0.533309	0.712844	1.75564	0.43005	32.9371	15.2773	10.4231	13.4827	0.196163	3.38688	0.936151	1.46309	2.26671	0.378673	3.38757	1.42977
LAM	kobserved	0.0431846	0.0317166	0.0459908	0.0435575	p > 0.05	0.0629896	p > 0.05	C+	C+	C+	C+	p > 0.05	C+	N.A.	p > 0.05	0.0465377	0.230554	p > 0.05	0.0419442
	R2	0.72	0.78	0.79	0.75		0.865509										0.573454	0.999459		0.898956
	n	19	21	8	21		16										18	15		18
	CI	0.024	0.021	0.01	0.027	-0.005	0.043	-0.035	-0.006	-0.014	-0.022	-0.015	-0.016	-0.016		-0.016	0.017	0.212	-0.011	0.032
		0.062	0.043	0.082	0.06	0.01	0.083	0.019	0.002	-0.003	-0.01	-0.004	0.009	0		0.007	0.076	0.249	0.022	0.052
	fDis	1	0.992993	0.550437	0.688743		0.765733										1	0.6841		0.808947
	k	0.0431846	0.0319403	0.0835533	0.0632421		0.0822605										0.0465377	0.337018		0.0518503
	fN (%)	100	100	100	100		100										100	100		100
	kpH7	0.0431846	0.0319403	0.0835533	0.0632421		0.0822605										0.0465377	0.337018		0.0518503
LAS	kobserved	0.0692536	0.0197216	0.053756	0.0309712	0.0254655	0.083138	p > 0.05	0.0353961	0.0630999	0.0447248	0.0195524	p > 0.05	0.0242771	0.0236772	0.0346727	0.0558598	p > 0.05	0.0853254	0.0394692
	R2	0.836934	0.45	0.77	0.79	0.65237	0.83427		0.856714	0.945326	0.930426	0.630749		0.569862	0.443432	0.714599	0.76104		0.792937	0.455638
	n	12	18	21	7	18	18		15	18	18	18		18	17	16	8		15	18
	CI	0.0337835	0.004	0.034	0.002	0.015	0.057	-0.021	0.029	0.058	0.0401547	0.008	-0.023	0.009	0.004	0.021	0.015	-0.03	0.062	0.013
		0.0873866	0.038	0.072	0.071	0.05	0.113	0.011	0.058	0.083	0.0492948	0.03	0.01	0.04	0.051	0.063	0.186	0.047	0.153	0.112
	fDis	0.719477	0.599504	0.320916	0.494609	0.297038	0.162365		0.518632	0.746469	1	1		0.924597	0.857187	0.592298	0.421601		0.441872	0.18817
	k	0.0962555	0.0328966	0.167508	0.0626174	0.0857314	0.512045		0.068249	0.0845312	0.0447248	0.0195524		0.026257	0.027622	0.0585392	0.132495		0.1931	0.209753
	fN (%)	0.00668299	0.00668299	0.00841324	0.00668299	0.00841324	0.0105914		0.0334853	0.0334853	0.0334853	0.0334853		0.0334853	0.0105914	0.0105914	0.0167852		0.0167852	0.0133334
	kpH7	0.0383215	0.0130969	0.0529737	0.0249295	0.0271122	0.12863		0.00542288	0.00671662	0.00355371	0.00155358		0.00208631	0.00693887	0.0147056	0.021002		0.0306086	0.0418556
LID	kobserved	0.0127692	N.A.	0.0174425	0.0130022	p > 0.05	0.00256757	0.00976397	0.00956614	0.0104081	0.00378776	0.00974742	p > 0.05	0.283095	0.0307159	0.116656	0.0011089	C+	0.0153417	0.0227149
	R2	0.61		0.91	0.45		0.0305561	0.140113	0.788033	0.600765	0.35464	0.901488		0.926007	0.608328	0.97742	0.000695438		0.545317	0.823101
	n	19		21	18		18	18	15	18	18	6		18	6	17	14		18	18
	CI	0.006		0.014	0.002	-0.015	-0.031	-0.008	0.005	0.004	0	0.00318772	-0.019	0.225	-0.026	0.103	-0.036	-0.074	0.005	0.015
		0.02		0.021	0.024	0.021	0.036	0.027	0.014	0.017	0.008	0.0234867	0.006	0.342	0.087	0.13	0.038	-0.055	0.026	0.03
	fDis	1		0.851918	0.927729		0.746905	0.933116	0.693162	0.858223	1	1		0.986049	1	0.986077	0.954635		0.865746	0.763283
	k	0.0127692		0.0204744	0.0140151		0.00343762	0.0104638	0.0138007	0.0121275	0.00378776	0.00974742		0.2871	0.0307159	0.118303	0.0011616		0.0177208	0.0297595
	fN (%)	30.65		35.75	30.65		41.2	41.2	68.9	68.9	68.9	68.9		68.9	41.2	41.2	52.61		52.61	46.86
	kpH7	0.00623254		0.00856777	0.00684066		0.00124822	0.00379949	0.0029965	0.0026332	0.000822422	0.00211642		0.062337	0.0111531	0.0429567	0.000330309		0.00503903	0.00950068
LIN	kobserved	0.0719144	0.0057085	0.0197891	0.235336	0.01239	0.0743439	0.0115841	0.0584205	0.0225246	0.0142077	0.0127464	p > 0.05	0.021087	0.0238547	0.0693267	0.238728	0.00504138	0.243686	0.200189
	R2	0.66	0.09	0.93	0.66	0.494376	0.984376	0.556341	0.689064	0.8074	0.72339	0.329478		0.758999	0.899093	0.942494	0.920586	0.123058	0.938247	0.970514
	n	21	13	7	17	18	18	18	18	18	18	15		18	18	18	12	18	15	18
	CI	0.038	-0.011	0.01	0.106	0.003	0.068	0.004	-0.032	0.014	0.008	-0.002	-0.012	0.012	0.018	0.057	0.168	-0.005	0.191	0.175
		0.106	0.023	0.03	0.365	0.022	0.081	0.019	0.149	0.031	0.021	0.028	0.009	0.03	0.03	0.082	0.309	0.015	0.296	0.226
	fDis	1	0.954445	1	0.739749	1	0.795952	0.970077	0.568122	0.839341	1	1		0.994343	0.928344	1	0.775672	0.929317	0.856025	0.764838
	k	0.0719144	0.00598096	0.0197891	0.318129	0.01239	0.0934024	0.0119415	0.102831	0.0268361	0.0142077	0.0127464		0.021207	0.0256959	0.0693267	0.307769	0.00542482	0.284671	0.26174
	fN (%)	100	100	100	100	100	100	100	100	100	100	100		100	100	100	100	100	100	100
	kpH7	0.0719144	0.00598096	0.0197891	0.318129	0.01239	0.0934024	0.0119415	0.102831	0.0268361	0.0142077	0.0127464		0.021207	0.0256959	0.0693267	0.307769	0.00542482	0.284671	0.26174
LOS	kobserved	0.595153	0.10075	0.13235	0.184697	0.123421	0.308455	0.410723	0.20513	0.246937	0.14946	0.059952	0.0242237	0.104779	0.156991	0.298665	0.519573	N.A.	0.323075	0.287952
	R2	0.67	0.61	0.87	0.8	0.795839	0.847321	0.946761	0.886123	0.962737	0.863849	0.397294	0.606844	0.762353	0.909767	0.922662	0.88426		0.950676	0.941636
	n	14	14	6	17	16	9	18	12	12	12	18	17	17	17	12	7		11	10
	CI	0.226	0.029	0.016	0.115	0.074	0.135	0.187	0.131	0.198	0.09	0.006	0.009	0.06	0.119	0.212	0.181		0.243	0.203
		0.964	0.172	0.249	0.254	0.173	0.482	0.635	0.279	0.296	0.209	0.114	0.039	0.149	0.195	0.385	0.859		0.403	0.373
	fDis	1	0.97296	0.665277	0.563973	1	0.968338	0.984977	0.573232	0.838948	1	1	0.939691	1	1	1	0.664878		1	0.838865
	k	0.595153	0.10355	0.198939	0.327493	0.123421	0.318541	0.416987	0.357848	0.294341	0.14946	0.059952	0.0257783	0.104779	0.156991	0.298665	0.781457		0.323075	0.343264
	fN (%)	0.0730605	0.0730605	0.0580427	0.0730605	0.0580427	0.0461105	0.0461105	0.014586	0.014586	0.014586	0.014586	0.0231153	0.014586	0.0461105	0.0461105	0.0290987		0.0290987	0.0366303
	kpH7	1.49331	0.259818	0.628313	0.821718	0.389801	1.26639	1.65778	4.49743	3.69928	1.87842	0.753477	0.204436	1.31687	0.624134	1.18738	4.92305		2.03532	1.71787
LTC	kobserved	0.172533	0.0895797	0.0582423	0.215506	0.0720463	0.443493	0.228635	N.A.	N.A.	0.350472	N.A.	N.A.	0.171244	0.8998	0.259345	0.0999385	p > 0.05	0.381999	N.A.
	R2	0.96	0.9	0.95	0.93	0.734926	0.934438	0.683541			0.936834			0.854204	0.916369	0.639288	0.836252		0.894885
	n	18	20	19	16	13	16	12			9			11	16	15	9		6
	CI	0.148	0.069	0.049	0.168	0.032	0.35	0.073			0.23			0.095	0.684	0.097	0.041	-0.016	0.081
		0.197	0.11	0.068	0.263	0.113	0.537	0.385			0.471			0.248	1.116	0.422	0.158	0.091	0.683
	fDis	1	0.993307	0.548289	0.882068	0.858952	0.905351	1			1			0.724237	0.939456	0.988159	0.532223		1
	k	0.172533	0.0901833	0.106226	0.244319	0.083877	0.489857	0.228635			0.350472			0.236448	0.957788	0.262453	0.187776		0.381999
	fN (%)	100	100	100	100	100	100	100			100			100	100	100	100		100
	kpH7	0.172533	0.0901833	0.106226	0.244319	0.083877	0.489857	0.228635			0.350472			0.236448	0.957788	0.262453	0.187776		0.381999
M4H	kobserved	0.084437	0.0925233	p > 0.05	C+	0.100081	0.0368049	0.0873152	0.0719255	p > 0.05	p > 0.05	0.0529834	2.72658	0.110941	p > 0.05	p > 0.05	p > 0.05	0.0342361	0.106455	0.14782
	R2	0.23	0.49			0.32575	0.284108	0.218748	0.44064			0.387666	0.810036	0.963886				0.136598	0.336593	0.579478
	n	21	18			13	17	18	17			16	12	6				18	12	16
	CI	-0.016	0.024	-0.209	-2.449	-0.035	-0.008	-0.033	0.01	-0.073	-0.088	0	1.403	0.062	-0.194	-0.216	-0.107	-0.029	-0.043	0.048
		0.185	0.161	0.167	-0.91	0.235	0.081	0.208	0.134	0.103	0.056	0.106	4.05	0.16	0.253	0.341	0.106	0.097	0.256	0.248
	fDis	1	0.825763			1	0.451756	0.731744	0.864169			0.302283	0.580024	0.733144				0.568292	1	0.699806
	k	0.084437	0.112046			0.100081	0.0814708	0.119325	0.0832308			0.175277	4.70081	0.151322				0.0602438	0.106455	0.21123
	fN (%)	92.69	92.69			90.97	88.89	88.89	71.67			71.67	80.04	71.67				71.67	83.47	86.4
	kpH7	0.0883268	0.117208			0.106671	0.0888673	0.130158	0.1126			0.237127	5.69454	0.204718				0.0815019	0.12366	0.237047
MCPA	kobserved	0.110649	p > 0.05	0.331762	0.244789	0.0273032	0.193591	0.144804	0.156417	0.112166	0.238025	0.0555466	0.0660949	0.12776	0.29082	0.81889	0.0609498	0.0107745	0.294148	0.102588
	R2	0.81		0.95	0.88	0.50155	0.915527	0.826928	0.969012	0.958804	0.980443	0.627013	0.925523	0.979314	0.945872	0.994899	0.979123	0.607751	0.938488	0.945889
	n	21		12	18	13	18	17	18	17	17	18	18	18	17	6	18	18	17	17
	CI	0.076	-0.061	0.255	0.179	0.002	0.151	0.094	0.136	0.094	0.212	0.024	0.052	0.10915	0.238	0.684	0.054	0.004	0.237	0.084
		0.145	0.15	0.408	0.31	0.053	0.237	0.195	0.177	0.13	0.264	0.087	0.08	0.146369	0.344	0.954	0.067	0.017	0.351	0.121
	fDis	1		0.572922	1	1	0.968962	0.965054	0.665967	0.890529	1	1	0.915142	0.998838	1	0.990043	0.643056	0.96315	0.997929	0.968276
	k	0.110649		0.579071	0.244789	0.0273032	0.199792	0.150048	0.234871	0.125955	0.238025	0.0555466	0.0722236	0.127909	0.29082	0.827126	0.0947814	0.0111867	0.294759	0.105949
	fN (%)	0.00366424		0.00291063	0.00366424	0.00291063	0.00231201	0.00231201	0.000731134	0.000731134	0.000731134	0.000731134	0.00115876	0.000731134	0.00231201	0.00231201	0.00145879	0.000731134	0.00145879	0.0018365
	kpH7	0.277921		1.83107	0.614847	0.0863349	0.795331	0.59731	2.95661	1.58554	2.99631	0.699231	0.573647	1.61014	1.1577	3.29262	0.597984	0.14082	1.85966	0.530965
MEC	kobserved	0.0695959	1.22795	0.0392386	0.0861557	0.0247338	0.259307	0.0947515	0.260178	0.143554	0.200588	0.0712233	0.0564356	0.157639	0.0593524	0.0278935	0.063153	0.0205835	0.154595	0.0744989
	R2	0.78	0.74	0.9	0.74	0.32369	0.945235	0.854618	0.993276	0.987137	0.970905	0.705881	0.947198	0.980052	0.965628	0.539628	0.862595	0.620689	0.988487	0.0680817
	n	19	8	18	21	15	18	16	18	17	18	18	18	18	18	18	18	18	18	18
	CI	0.044	0.139	0.009	0.053	-0.005	0.214	0.064	0.245	0.131	0.175	0.038	0.047	0.141	0.006	-0.031	0.005	0.009	0.142	-0.075
		0.095	2.317	0.069	0.12	0.055	0.305	0.126	0.276	0.156	0.226	0.105	0.066	0.174	0.015	0.087	0.121	0.032	0.167	0.059
	fDis	1	1	1	0.677039	1	0.972739	1	0.624237	0.879039	1	1	0.915456	0.991566	0.968462	0.974189	0.687222	0.981404	1	0.947162
	k	0.0695959	1.22795	0.0392386	0.127254	0.0247338	0.266574	0.0947515	0.416793	0.163308	0.200588	0.0712233	0.0616476	0.15898	0.0612852	0.0286326	0.091896	0.0209736	0.154595	0.0786548
	fN (%)	0.0046236	0.0046236	0.00367269	0.0046236	0.00367269	0.00291734	0.00291734	0.000922563	0.000922563	0.000922563	0.000922563	0.00146216	0.000922563	0.00291734	0.00291734	0.00184074	0.000922563	0.00184074	0.00231734
	kpH7	0.174805	3.08426	0.124074	0.319625	0.0782088	1.06116	0.37718	5.24656	2.05571	2.52498	0.896552	0.489634	2.00122	0.243959	0.113978	0.579768	0.264013	0.975334	0.394171
MEF	kobserved	0.269134	0.288124	N.A.	N.A.	0.134533	0.496655	0.0653512	0.942777	1.1828	N.A.	0.173537	0.670761	0.0725387	N.A.	N.A.	N.A.	N.A.	0.234892	N.A.
	R2	0.77	0.7			0.459643	0.622971	0.162347	0.947518	0.452974		0.413818	0.387081	0.353215					0.658642
	n	7	5			15	7	18	7	13		14	9	14					9
	CI	0.001	-0.347			0.013	-0.2	-0.043	0.543	-0.034		-0.009	-0.446	-0.014					0.011
		0.537	0.924			0.256	1.193	0.174	1.343	2.4		0.356	1.787	0.159					0.459
	fDis	1	0.985769			0.584555	1	0.939076	0.555196	0.840087		1	0.834184	1					1
	k	0.269134	0.292283			0.230145	0.496655	0.069591	1.6981	1.40794		0.173537	0.804093	0.0725387					0.234892
	fN (%)	0.048	0.048			0.038	0.031	0.031	0.01	0.01		0.01	0.015	0.01					0.019
	kpH7	0.68405	0.742886			0.738888	1.95458	0.273874	20.7168	17.1769		2.11716	6.53996	0.884973					1.50825
MET	kobserved	0.0378753	N.A.	0.0844883	1.62598	0.0208462	0.0285211	0.0280883	N.A.	N.A.	N.A.	N.A.	N.A.	N.A.	N.A.	N.A.	N.A.	p > 0.05	p > 0.05	N.A.
	R2	0.57		0.76	0.75	0.68255	0.331693	0.174435
	n	21		8	18	18	18	18
	CI	0.016		0.012	0.937	0.01	-0.001	-0.017										-0.005	-0.536
		0.059		0.157	2.314	0.031	0.058	0.073										0.005	0.917
	fDis	1		1	1	1	0.6876	1
	k	0.0378753		0.0844883	1.62598	0.0208462	0.0414792	0.0280883
	fN (%)	1.12202e-07		8.91251e-08	1.12202e-07	8.91251e-08	7.07946e-08	7.07946e-08
	kpH7	0.0951385		0.267175	4.08428	0.0659214	0.165132	0.111822
MEX	kobserved	N.A.	N.A.	N.A.	N.A.	8.59089	N.A.	3.56495	N.A.	N.A.	17.9667	N.A.	5.80164	N.A.	N.A.	N.A.	N.A.	N.A.	N.A.	4.19754
	R2					0.73713		0.803366			0.910151		0.951218							0.994203
	n					6		6			6		6							6
	CI					-3.219		-0.495			4.971		2.777							3.46
						20.401		7.625			30.962		8.826							4.935
	fDis					1		0.8943			1		0.931304							0.667032
	k					8.59089		3.9863			17.9667		6.22959							6.29286
	fN (%)					0.158239		0.125734			0.0397949		0.0630559							0.0999001
	kpH7					27.0741		15.8105			225.149		49.2677							31.4131
MLC	kobserved	p > 0.05	p > 0.05	0.0137882	p > 0.05	p > 0.05	0.0348251	p > 0.05	0.0207676	0.0351866	p > 0.05	0.016133	p > 0.05	0.0202819	0.0116049	0.166637	C+	p > 0.05	p > 0.05	p > 0.05
	R2			0.47			0.79132		0.36533	0.478091		0.34034		0.351649	0.382554	0.880396
	n			13			18		18	18		13		18	18	8
	CI	-0.051	-0.021	0	-0.022	-0.028	0.022	-0.02	0.001	0.008	-0.021	-0.005	-0.02	0	0.001	0.074	-0.033	-0.032	-0.007	-0.012
		0.037	0.074	0.027	0.057	0.006	0.048	0.039	0.041	0.062	0.019	0.037	0.009	0.04	0.022	0.26	0	0.028	0.014	0.011
	fDis			0.634699			0.852485		0.727701	0.883045		1		1	0.933612	1
	k			0.0217239			0.0408512		0.0285387	0.0398469		0.016133		0.0202819	0.0124301	0.166637
	fN (%)			100			100		100	100		100		100	100	100
	kpH7			0.0217239			0.0408512		0.0285387	0.0398469		0.016133		0.0202819	0.0124301	0.166637
MPL	kobserved	0.135353	0.0264176	0.0546642	0.00890658	0.165136	0.111022	0.285348	0.4225	0.28616	0.263348	0.177262	0.217942	0.218017	0.25187	0.209334	0.178377	0.159253	0.20498	0.185838
	R2	0.98	0.79	0.85	0.21	0.989751	0.934555	0.715386	0.992951	0.995744	0.994132	0.994824	0.917361	0.98128	0.919954	0.942036	0.986389	0.93815	0.96367	0.969202
	n	20	21	21	21	18	18	18	15	18	18	18	12	18	15	15	18	18	12	15
	CI	0.121	0.017	0.024	-0.003	0.153	0.09	0.154	0.393	0.273	0.249	0.168	0.152384	0.196	0.19	0.166	0.163	0.065	0.165	0.158
		0.15	0.035	0.085	0.02	0.177	0.132	0.417	0.452	0.3	0.278	0.187	0.2835	0.24	0.314	0.253	0.194	0.253	0.245	0.214
	fDis	1	0.897727	0.607243	0.692086	1	0.515874	0.962305	0.696925	0.861762	1	1	0.903207	1	0.996488	0.829328	0.690631	0.930268	0.703583	0.442488
	k	0.135353	0.0294272	0.0900203	0.0128692	0.165136	0.215212	0.296526	0.606234	0.332064	0.263348	0.177262	0.241298	0.218017	0.252757	0.252414	0.258282	0.171191	0.291338	0.419983
	fN (%)	1.34	1.34	1.68	1.34	1.68	2.11	2.11	6.38	6.38	6.38	6.38	4.12	6.38	2.11	2.11	3.3	6.38	3.3	2.64
	kpH7	0.0545453	0.0118587	0.0289351	0.00518609	0.0530795	0.0550778	0.0758881	0.0513114	0.0281058	0.0222896	0.0150034	0.0316265	0.0184528	0.0646867	0.0645989	0.0422643	0.0144895	0.0476734	0.0859057
MXR	kobserved	0.0443671	p > 0.05	0.0110751	0.0678556	0.015861	0.0939103	0.0436968	C+	0.0188394	p > 0.05	p > 0.05	p > 0.05	p > 0.05	p > 0.05	0.0280023	0.249824	0.0262682	0.198918	0.0610284
	R2	0.39		0.55	0.76	0.503591	0.987794	0.522632		0.790098						0.734415	0.892933	0.798254	0.983284	0.98178
	n	19		14	9	18	18	18		18						17	15	18	18	18
	CI	0.005	-0.016	0.002	0.017	0.004	0.086	0.013	-0.091	0.012	-0.015	-0.026	-0.011	-0.007	-0.16	0.015	0.178	0.017	0.18	0.055
		0.084	0.011	0.02	0.119	0.027	0.102	0.074	-0.03	0.026	0.008	0.045	0.009	0.016	0.148	0.041	0.322	0.036	0.218	0.067
	fDis	1		1	0.729924	1	0.884267	1		0.857568						0.982318	0.750963	0.945965	0.951747	0.82278
	k	0.0443671		0.0110751	0.0929624	0.015861	0.106201	0.0436968		0.0219684						0.0285064	0.332672	0.0277687	0.209003	0.0741734
	fN (%)	100		100	100	100	100	100		100						100	100	100	100	100
	kpH7	0.0443671		0.0110751	0.0929624	0.015861	0.106201	0.0436968		0.0219684						0.0285064	0.332672	0.0277687	0.209003	0.0741734
NAP	kobserved	0.095037	0.0380943	p > 0.05	0.139328	0.00421141	0.129949	p > 0.05	p > 0.05	0.0659568	0.124915	p > 0.05	0.0760006	0.23905	0.667604	0.38935	0.0708095	0.0178085	0.115172	0.0390044
	R2	0.5	0.79		0.8	0.00828477	0.706078			0.311542	0.621062		0.372819	0.870634	0.727359	0.89238	0.713178	0.278081	0.886267	0.399836
	n	14	5		17	18	11			12	12		18	15	18	8	18	18	12	18
	CI	0.011	-0.029	-0.214	0.086	-0.029	0.039	-0.069	-0.233	-0.032	0.027	-0.085	0.004	0.162	0.369	0.185	0.038	-0.003	0.074	0.004
		0.179	0.105	0.579	0.192	0.038	0.221	0.07	0.608	0.164	0.223	0.051	0.148	0.316	0.966	0.594	0.104	0.039	0.157	0.074
	fDis	1	1		0.777595	0.828178	0.898374			0.810371	0.886902		1	0.962496	0.878597	0.943498	0.696882	0.913043	1	0.878565
	k	0.095037	0.0380943		0.179179	0.00508515	0.144649			0.0813909	0.140844		0.0760006	0.248364	0.759852	0.412667	0.101609	0.0195046	0.115172	0.0443955
	fN (%)	0.0689764	0.0689764		0.0689764	0.0547977	0.0435322			0.0137702	0.0137702		0.0218225	0.0137702	0.0435322	0.0435322	0.0274714	0.0137702	0.0274714	0.034582
	kpH7	0.238473	0.095589		0.449607	0.0160616	0.57511			1.02302	1.77029		0.602781	3.12174	3.0211	1.64073	0.640177	0.245157	0.725631	0.222196
NEO	kobserved	0.546181	0.0549483	0.0302467	p > 0.05	p > 0.05	0.0463671	p > 0.05	p > 0.05	0.314258	p > 0.05	p > 0.05	p > 0.05	p > 0.05	p > 0.05	p > 0.05	0.0309381	p > 0.05	p > 0.05	p > 0.05
	R2	0.58	0.24	0.59			0.697746			0.736151							0.554892
	n	18	21	14			12			15							14
	CI	0.207	-0.075	0.008	-0.014	-0.008	0.016	-0.018	-0.019	0.157	-0.176	-0.01	-0.004	-0.008	-0.013	-0.023	0.007	-0.005	-0.038	-0.057
		0.885	0.185	0.053	0.012	0.016	0.077	0.004	0.046	0.471	0.072	0.019	0.006	0.002	0.006	0.008	0.055	0.005	0.039	0.069
	fDis	1	0.853757	0.426632			0.457645			0.64638							1
	k	0.546181	0.0643606	0.0708963			0.101317			0.486182							0.0309381
	fN (%)	100	100	100			100			100							100
	kpH7	0.546181	0.0643606	0.0708963			0.101317			0.486182							0.0309381
NHD	kobserved	N.A.	N.A.	0.107565	N.A.	N.A.	n < 5	n < 5	p > 0.05	p > 0.05	C+	p > 0.05	N.A.	n < 5	p > 0.05	N.A.	N.A.	p > 0.05	N.A.	p > 0.05
	R2			0.73
	n			10
	CI			0.031			0.06	4.107	-0.103	-0.03	-0.061	-0.069		0.015	-14.039			-0.115		-0.055
				0.184			0.06	4.107	0.075	0.04	0.002	0.019		0.015	14.615			0.189		0.02
	fDis			0.811414
	k			0.132565
	fN (%)			100
	kpH7			0.132565
NIC	kobserved	2.35527	p > 0.05	3.04225	C+	p > 0.05	n < 5	N.A.	p > 0.05	p > 0.05	0.0446632	N.A.	N.A.	N.A.	N.A.	N.A.	N.A.	p > 0.05	0.8212	N.A.
	R2	0.93		0.82							0.201434								0.890828
	n	6		17							11								5
	CI	0.866	-0.82	1.973	-1.641	-1.249	17.359		-0.506	-0.551	-0.052							-7.338	-0.148
		3.845	2.009	4.112	-0.535	1.286	17.359		0.456	0.563	0.141							11.618	1.791
	fDis	0.730571		0.622824							0.7147								1
	k	3.22388		4.88461							0.0624922								0.8212
	fN (%)	99.98		99.99							100								99.99
	kpH7	3.22324		4.88314							0.0624672								0.820954
NOV	kobserved	p > 0.05	p > 0.05	N.A.	N.A.	0.211579	N.A.	n < 5	N.A.	p > 0.05	N.A.	N.A.	0.144596	N.A.	N.A.	N.A.	p > 0.05	0.107927	p > 0.05	1.95471
	R2					0.418251							0.813043					0.219269		0.813079
	n					10							15					6		8
	CI	-0.244	-1.001			-0.084		0		-0.044			0.087				-0.073	-0.361	-0.298	0.536
		1.232	1.256			0.508		0		0.053			0.203				0.015	0.577	0.703	3.373
	fDis					1							1					1		0.248172
	k					0.211579							0.144596					0.107927		7.8764
	fN (%)					0.86							0.28					0.15		0.5
	kpH7					0.730685							1.53376					2.13696		46.7858
OXA	kobserved	p > 0.05	p > 0.05	p > 0.05	p > 0.05	p > 0.05	0.0219971	0.0397249	0.00473179	0.0205249	p > 0.05	N.A.	p > 0.05	0.124111	N.A.	0.0127242	p > 0.05	p > 0.05	p > 0.05	0.0154288
	R2						0.790934	0.688748	0.0674071	0.830728				0.19806		0.422636				0.524061
	n						18	12	18	14				18		14				18
	CI	-0.05	-0.053	-0.014	-0.038	-0.019	0.014	0.013	-0.008	0.012	-0.006		-0.011	-0.058		0	-0.009	-0.024	-0.005	0.005
		0.02	0.028	0.02	0.029	0.02	0.03	0.066	0.018	0.029	0.013		0.004	0.306		0.026	0.01	0.011	0.015	0.026
	fDis						0.53365	0.981722	0.582088	0.848871				1		0.855713				0.57097
	k						0.04122	0.0404645	0.008129	0.024179				0.124111		0.0148697				0.0270222
	fN (%)						99.9	99.9	99.69	99.69				99.69		99.9				99.88
	kpH7						0.041253	0.0404969	0.00815265	0.0242493				0.124472		0.0148816				0.0270492
OXP	kobserved	0.0366006	0.00860017	0.0265613	0.021285	0.0368577	0.857733	0.0424099	0.0316517	0.0446013	0.0925509	0.0127241	0.426118	p > 0.05	0.0969381	0.117838	0.111062	0.0159493	n < 5	0.756201
	R2	0.9	0.54	0.9	0.76	0.89936	0.999133	0.802745	0.968296	0.968217	0.98989	0.83497	0.99955		0.869022	0.899761	0.693444	0.756761		0.992091
	n	20	7	20	18	11	18	18	15	18	18	18	13		15	18	12	17		12
	CI	0.028	-0.006	0.021	0.013	0.024	0.8	0.027	0.027	0.039	0.086	0.009	0.396	-0.071	0.065	0.089	0.037	0.009	-2.874	0.282
		0.045	0.023	0.033	0.03	0.05	0.916	0.058	0.036	0.051	0.099	0.017	0.457	0.163	0.128	0.147	0.185	0.023	3.212	1.23
	fDis	1	0.770492	0.647089	0.644006	1	0.450468	0.979511	0.669864	0.834834	1	1	1		0.908503	0.826977	1	0.842235		1
	k	0.0366006	0.0111619	0.0410473	0.033051	0.0368577	1.90409	0.043297	0.0472509	0.0534253	0.0925509	0.0127241	0.426118		0.106701	0.142492	0.111062	0.0189369		0.756201
	fN (%)	1.34	1.34	1.68	1.34	1.68	2.11	2.11	6.38	6.38	6.38	6.38	4.12		2.11	2.11	3.3	6.38		2.64
	kpH7	0.0147495	0.00449809	0.0131938	0.013319	0.0118471	0.487303	0.0110808	0.00399929	0.00452189	0.00783346	0.00107696	0.0558504		0.0273073	0.0364671	0.0181738	0.00160281		0.154677
P4H	kobserved	7.29988	N.A.	p > 0.05	0.15201	0.962749	p > 0.05	1.95405	p > 0.05	p > 0.05	p > 0.05	p > 0.05	0.234584	2.23788	p > 0.05	2.28031	C+	C+	C+	p > 0.05
	R2	0.97			0.7	0.9349		0.984319					0.899961	0.995023		0.988727
	n	6			16	18		18					12	18		15
	CI	4.224		-0.1	0.073	0.378	-0.164	1.386	-0.061	-0.1	-0.075	-0.118	0.156	1.874	-0.095	2.077	-2.006	-0.207	-1.654	-0.102
		10.376		0.043	0.231	1.548	0.157	2.522	0.028	0.038	0.074	0.066	0.313	2.602	0.085	2.484	-0.658	0.025	-0.319	0.022
	fDis	1			0.102851	0.679022		0.73154					0.853294	1		0.53764
	k	7.29988			1.47797	1.41785		2.67115					0.274916	2.23788		4.24133
	fN (%)	92.64			92.64	90.91		88.82					79.93	71.53		88.82
	kpH7	7.63792			1.54641	1.51174		2.91505					0.333387	3.03254		4.62859
PAR	kobserved	0.955744	1.31879	0.847341	0.158823	n < 5	2.26553	2.33537	n < 5	1.7253	3.45391	N.A.	N.A.	1.27607	1.23627	2.34684	0.887794	1.88895	3.20965	N.A.
	R2	0.97	0.87	0.95	0.49		0.36416	0.881194		0.968011	0.951679			1	0.727861	0.896837	0.666309	0.656509	0.807845
	n	5	6	9	17		5	5		5	7			11	10	8	10	7	8
	CI	0.408	0.144	0.592	0.036	0.228	-7.83	-0.556	-22.29	0.668	2.05			1.276	0.339	1.142	0.142	-0.575	0.84
		1.503	2.494	1.103	0.282	4.89	12.361	5.227	31.822	2.783	4.857			1.276	2.133	3.552	1.633	4.353	5.579
	fDis	1	0.940697	0.731069	0.512835		0.717325	1		0.806492	0.892834			1	1	0.830997	1	0.596988	1
	k	0.955744	1.40193	1.15904	0.309695		3.15831	2.33537		2.13926	3.86848			1.27607	1.23627	2.82413	0.887794	3.16413	3.20965
	fN (%)	99.15	99.15	98.93	99.15		98.65	98.65		95.86	95.86			95.86	98.65	98.65	97.88	95.86	97.88
	kpH7	0.96066	1.40914	1.1676	0.311288		3.19064	2.35928		2.22406	4.02183			1.32666	1.24892	2.85304	0.903939	3.28956	3.26801
PGL	kobserved	0.395812	0.314342	0.220697	0.0548029	0.199099	0.318183	0.159632	0.396491	0.469664	0.399526	0.186633	0.151608	0.106481	0.0362397	p > 0.05	N.A.	0.495178	0.477322	0.360506
	R2	0.86	0.53	0.85	0.67	0.788797	0.912906	0.774503	0.906254	0.989816	0.844285	0.815571	0.727302	0.596294	0.262621			0.568304	0.930457	0.922893
	n	11	21	9	18	12	13	15	9	6	9	13	12	13	5			12	18	7
	CI	0.225	0.119	0.096	0.027	0.096	0.226	0.088	0.228	0.36	0.173	0.104	0.059	0.024	-0.169	-0.253		0.063	0.382	0.173
		0.566	0.509	0.345	0.083	0.302	0.41	0.232	0.565	0.579	0.626	0.27	0.245	0.189	0.241	0.365		0.928	0.573	0.548
	fDis	0.79523	0.876567	0.411572	0.71916	1	0.748158	1	0.516355	0.787908	1	0.848871	0.846641	0.943199	1			0.64051	0.91921	0.70299
	k	0.497733	0.358606	0.53623	0.076204	0.199099	0.425289	0.159632	0.767865	0.596091	0.399526	0.219861	0.17907	0.112893	0.0362397			0.773098	0.519275	0.512818
	fN (%)	18.31	18.31	22.01	18.31	22.01	26.21	26.21	52.9	52.9	52.9	52.9	41.48	52.9	26.21			52.9	36.02	30.9
	kpH7	0.222634	0.160403	0.199533	0.0340858	0.0740853	0.132893	0.0498813	0.118881	0.092287	0.0618548	0.0340389	0.0353564	0.0174782	0.0113241			0.119691	0.118069	0.135922
PPC	kobserved	0.382552	0.250211	0.439617	p > 0.05	0.263258	0.764447	0.30249	0.551812	0.576395	0.428729	0.330413	0.202807	0.217531	0.748852	0.808701	N.A.	0.259256	0.575079	0.985437
	R2	0.97	0.9	0.87		0.9855	0.98161	0.975876	0.986811	0.96611	0.921824	0.981527	0.96643	0.955862	0.985486	0.84359		0.945367	0.978124	0.729749
	n	15	18	13		16	10	15	12	12	9	18	15	11	10	9		18	12	6
	CI	0.323	0.188	0.278	-0.009	0.238	0.64	0.263	0.488	0.468	0.264	0.297	0.171	0.166894	0.641	0.348		0.214	0.489	-0.395
		0.442	0.313	0.601	0.032	0.289	0.889	0.342	0.616	0.685	0.594	0.364	0.234	0.268168	0.857	1.269		0.305	0.661	2.366
	fDis	1	1	1		0.853827	0.941958	1	1	0.887813	1	1	0.95662	1	0.700938	1		0.957754	1	1
	k	0.382552	0.250211	0.439617		0.308327	0.811551	0.30249	0.551812	0.64923	0.428729	0.330413	0.212003	0.217531	1.06836	0.808701		0.270692	0.575079	0.985437
	fN (%)	100	100	100		100	100	100	100	100	100	100	100	100	100	100		100	100	100
	kpH7	0.382552	0.250211	0.439617		0.308327	0.811551	0.30249	0.551812	0.64923	0.428729	0.330413	0.212003	0.217531	1.06836	0.808701		0.270692	0.575079	0.985437
PPN	kobserved	0.0963738	p > 0.05	0.0583869	0.019629	0.0889937	p > 0.05	0.231109	0.177831	0.18206	0.251477	0.0688282	0.0160698	0.350132	0.260439	0.141482	0.00836002	0.0590318	p > 0.05	N.A.
	R2	0.01		0.75	0.46	0.871908		0.945025	0.994179	0.991196	0.993778	0.970178	0.504719	0.918663	0.871043	0.946257	0.0252859	0.777515
	n	18		16	12	18		15	12	18	17	18	17	14	15	13	14	18
	CI	-0.548	-0.025	0.032	-0.002	0.064	-0.896	0.185	0.164	0.17	0.236	0.06	0.004	0.258	0.177	0.11	-0.037	0.036	-3.935
		0.741	0.023	0.085	0.041	0.114	0.636	0.278	0.191	0.195	0.267	0.078	0.028	0.442	0.344	0.173	0.054	0.082	2.165
	fDis	0.580059		0.286004	0.2385	0.75505		1	0.612244	0.74103	1	1	0.989775	0.648996	0.841806	0.466702	0.367882	0.666633
	k	0.166145		0.204147	0.0823019	0.117865		0.231109	0.290458	0.245685	0.251477	0.0688282	0.0162359	0.539498	0.309382	0.303153	0.0227247	0.0885522
	fN (%)	1.34		1.68	1.34	1.68		2.11	6.38	6.38	6.38	6.38	4.12	6.38	2.11	2.11	3.3	6.38
	kpH7	0.0669539		0.0656188	0.0331664	0.0378851		0.0591464	0.0245842	0.0207946	0.0212849	0.00582558	0.002128	0.0456628	0.0791782	0.0775843	0.00371859	0.00749502
PTA	kobserved	0.49275	0.192966	0.238579	0.379828	0.262043	0.449292	0.943234	0.12013	0.185963	0.292065	0.763992	0.0548491	0.510827	0.180211	0.530645	0.0810893	p > 0.05	0.351003	0.25474
	R2	0.92	0.9	0.7	0.95	0.877733	0.938227	0.999337	0.801721	0.601209	0.724507	0.780182	0.3894	0.984484	0.806681	0.815956	0.792823		0.898308	0.908626
	n	18	21	15	21	17	13	17	18	10	17	9	5	16	13	12	18		13	15
	CI	0.166	0.108	0.109	0.325	0.188	0.341	0.887	0.077	0.006	0.155	0.228	-0.177	0.363	0.098	0.278	0.051	-0.138	0.24	0.187
		0.819	0.278	0.368	0.435	0.336	0.557	0.999	0.164	0.366	0.429	1.3	0.286	0.658	0.263	0.783	0.111	0.13	0.462	0.322
	fDis	1	0.982932	1	0.927643	0.621575	0.863553	0.88735	1	1	1	1	1	0.940842	1	0.964209	1		0.95062	0.943679
	k	0.49275	0.196317	0.238579	0.409455	0.421579	0.520283	1.06298	0.12013	0.185963	0.292065	0.763992	0.0548491	0.542947	0.180211	0.550342	0.0810893		0.369236	0.269943
	fN (%)	0	0	0	0	0	0	0	0	0	0	0	0	0	0	0	0		0	0
	kpH7	0.49275	0.196317	0.238579	0.409455	0.421579	0.520283	1.06298	0.12013	0.185963	0.292065	0.763992	0.0548491	0.542947	0.180211	0.550342	0.0810893		0.369236	0.269943
RAN	kobserved	0.722044	2.63996	1.90495	0.426089	4.73161	3.92608	0.348616	0.273132	0.517646	0.559136	0.524991	0.0969539	0.0618752	1.27927	1.19231	4.17181	0.422581	1.16333	1.19231
	R2	0.8	0.94	0.85	0.79	0.743923	0.768058	0.283114	0.671288	0.799733	0.982916	0.971909	0.970143	0.623866	0.644772	0.649544	0.606461	0.10266	0.544951	0.649544
	n	10	12	7	5	6	12	9	15	18	18	18	10	18	10	10	9	12	11	10
	CI	0.288	1.982	0.466	-0.312	-1.659	1.764	-0.385	0.113	0.328	0.389	0.32	0.077	0.027	0.153	0.153	-0.273	-0.83	0.012	0.153
		1.156	3.298	3.344	1.164	11.122	6.088	1.082	0.433	0.707	0.729	0.73	0.117	0.097	2.406	2.231	8.617	1.675	2.315	2.231
	fDis	0.381006	0.440774	0.339097	0.255017	0.270636	0.137183	0.700379	0.458632	0.684579	1	0.821579	0.939314	0.963211	0.815224	0.31801	0.144942	0.296602	0.176386	0.31801
	k	1.8951	5.98937	5.61772	1.67083	17.4833	28.6192	0.497753	0.595536	0.756151	0.559136	0.639002	0.103218	0.0642385	1.56923	3.7493	28.7827	1.42474	6.59535	3.7493
	fN (%)	11.27	11.27	13.79	11.27	13.79	16.76	16.76	38.9	38.9	38.9	38.9	28.66	38.9	16.76	16.76	24.19	38.9	24.19	20.22
	kpH7	0.808821	2.55624	1.95948	0.713103	6.09824	8.2135	0.142852	0.0736383	0.0934984	0.0691374	0.0790129	0.017323	0.00794311	0.450356	1.07602	5.72322	0.17617	1.31144	0.891896
RUF	kobserved	0.492485	0.115919	0.320451	1.5835	0.365396	1.12455	0.374411	0.681873	0.30856	0.569973	0.439676	0.213822	0.27792	0.353364	0.499244	1.6342	0.611937	1.06748	0.988696
	R2	0.96	0.93	0.94	0.89	0.948229	0.975282	0.974521	0.662135	0.713732	0.689543	0.797061	0.855634	0.969869	0.927245	0.542132	0.99909	0.994175	0.887759	0.950998
	n	9	16	17	13	12	18	15	16	18	18	16	9	15	12	11	6	13	18	9
	CI	0.354	0.042	0.261	1.06	0.28	0.994	0.324	0.294	0.166	0.291	0.263	0.098	0.237	0.254	0.002	1.521	0.568	0.79	0.692
		0.631	0.19	0.38	2.107	0.451	1.255	0.425	1.069	0.451	0.849	0.616	0.33	0.319	0.453	0.996	1.748	0.656	1.345	1.286
	fDis	1	0.948619	0.798977	0.871495	1	0.856966	0.96791	0.593589	0.804896	1	1	0.96896	0.971124	0.929397	0.883779	0.707764	0.938425	0.917263	0.82614
	k	0.492485	0.122198	0.401076	1.81699	0.365396	1.31225	0.386825	1.14873	0.383354	0.569973	0.439676	0.220672	0.286184	0.380208	0.564896	2.30896	0.652089	1.16376	1.19677
	fN (%)	100	100	100	100	100	100	100	100	100	100	100	100	100	100	100	100	100	100	100
	kpH7	0.492485	0.122198	0.401076	1.81699	0.365396	1.31225	0.386825	1.14873	0.383354	0.569973	0.439676	0.220672	0.286184	0.380208	0.564896	2.30896	0.652089	1.16376	1.19677
SMP	kobserved	0.199829	0.146972	N.A.	0.0739479	N.A.	0.266586	0.0885981	0.0292101	p > 0.05	p > 0.05	0.0212151	N.A.	p > 0.05	N.A.	0.862024	0.286058	0.281286	0.112747	0.134885
	R2	0.9	0.81		0.94		0.915708	0.683108	0.434557			0.539987				0.936101	0.539017	0.945152	0.459973	0.277521
	n	8	14		7		9	12	18			13				10	8	9	9	9
	CI	0.1	0.085		0.042		0.16	0.028	0.005	-0.047	-0.014	0.003		-0.054		0.595	-0.114	0.192	-0.049	-0.153
		0.299	0.209		0.106		0.374	0.149	0.054	0.027	0.009	0.04		0.015		1.129	0.686	0.371	0.274	0.423
	fDis	1	0.762577		0.80934		0.698477	0.907221	0.662485			0.909586				0.806903	0.648555	0.709899	0.698932	0.690824
	k	0.199829	0.192731		0.0913682		0.381668	0.0976588	0.0440917			0.0233239				1.06831	0.44107	0.396234	0.161313	0.195252
	fN (%)	21.78	21.78		21.78		14.94	14.94	5.26			5.26				14.94	9.98	5.26	9.98	12.25
	kpH7	0.377638	0.364224		0.172668		1.0515	0.269052	0.345022			0.182512				2.94322	1.81908	3.10057	0.665295	0.656047
SMT	kobserved	0.240097	0.47292	0.541985	n < 5	N.A.	0.259212	0.101639	0.0462097	C+	C+	N.A.	p > 0.05	C+	N.A.	0.695113	0.448159	0.0530333	0.0665789	0.246663
	R2	0.92	0.88	0.66			0.921555	0.776989	0.385373							0.908282	0.617498	0.58677	0.451169	0.670227
	n	14	21	15			9	12	15							9	9	18	15	11
	CI	0.178	0.237	0.219	-0.108		0.159	0.047	-0.003	-0.086	-0.026		-0.019	-0.991		0.403	-0.018	0.021	0.005	0.059
		0.302	0.709	0.865	0.145		0.359	0.156	0.095	0.006	-0.002		0.014	0.122		0.987	0.915	0.086	0.128	0.434
	fDis	1	0.698047	0.705479			0.710621	0.921963	0.564							0.772602	0.614977	0.794839	0.674098	0.690992
	k	0.240097	0.67749	0.768251			0.364768	0.110242	0.0819322							0.899704	0.728742	0.0667221	0.0987673	0.356969
	fN (%)	28.17	28.17	23.76			19.84	19.84	7.26							19.84	13.51	7.26	13.51	16.43
	kpH7	0.423003	1.1936	1.60473			0.912472	0.275771	0.560096							2.25062	2.67709	0.456118	0.362829	1.07829
SMX	kobserved	0.183505	0.0899337	N.A.	0.0922068	N.A.	0.300448	0.122994	0.0504467	C+	0.00495833	0.0155243	p > 0.05	C+	1.12513	1.13914	0.163042	0.0527596	0.0645118	0.111627
	R2	0.71	0.77		0.99		0.913125	0.957765	0.556923		0.0354245	0.362914			0.897742	0.878531	0.850917	0.538122	0.757788	0.91307
	n	18	8		7		18	8	15		16	18			5	16	18	18	15	18
	CI	0.098	0.016		0.076		0.233	0.084	0.013	-0.066	-0.016	0.001	-0.014	-0.256	-0.155	0.802	0.113	0.017	0.034	0.086
		0.269	0.164		0.109		0.368	0.162	0.088	0.007	0.026	0.031	0.011	-0.256	2.406	1.476	0.213	0.088	0.095	0.137
	fDis	0.851207	0.873093		0.931569		0.722357	0.95635	0.587358		1	0.98138			1	0.894677	0.687953	0.789915	0.783378	0.904217
	k	0.215582	0.103006		0.0989801		0.415928	0.128607	0.0858875		0.00495833	0.0158189			1.12513	1.27324	0.236996	0.0667914	0.0823507	0.123452
	fN (%)	24.25	24.25		24.25		16.8	16.8	6		6	6			16.8	16.8	11.3	6	11.3	13.82
	kpH7	0.396227	0.189319		0.181919		1.10345	0.341193	0.638001		0.0368321	0.117508			2.98495	3.37787	0.934771	0.496149	0.324812	0.398137
SMZ	kobserved	0.0964766	0.332869	N.A.	C+	C+	0.11539	0.0828345	N.A.	C+	C+	p > 0.05	p > 0.05	C+	N.A.	0.892117	n < 5	0.0831166	0.0141242	0.0500855
	R2	0.85	0.94				0.924146	0.644377								0.856342		0.762263	0.588336	0.848086
	n	16	6				17	12								8		18	12	10
	CI	0.064	0.133		-0.44	-0.039	0.09	0.021		-0.101	-0.029	-0.024	-0.01	-0.11		0.339	-1.161	0.049	0.002	0.025
		0.129	0.532		0.097	-0.003	0.141	0.145		-0.001	-0.004	0.014	0.006	-0.024		1.445	2.207	0.117	0.026	0.075
	fDis	0.999784	0.833478				0.80564	0.931878								0.811702		0.862475	0.721439	0.794492
	k	0.0964974	0.399374				0.143228	0.0888898								1.09907		0.0963699	0.0195778	0.063041
	fN (%)	2.81	2.81				1.79	1.79								1.79		0.57	1.14	1.43
	kpH7	0.232143	0.960771				0.540906	0.335696								4.15067		1.14291	0.116093	0.298012
SOT	kobserved	0.0622674	0.0216495	0.0801662	0.0529943	0.0548116	0.13875	0.125869	0.114309	0.0903754	0.0936634	0.040573	0.0178158	0.226772	0.139443	0.189381	0.0796716	0.0802595	0.172396	0.218113
	R2	0.93	0.66	0.93	0.89	0.929363	0.922431	0.95408	0.987715	0.94118	0.946714	0.923425	0.400159	0.913843	0.888911	0.94033	0.733412	0.465135	0.81647	0.918301
	n	21	18	21	19	18	13	17	18	18	18	18	10	18	13	18	16	17	8	9
	CI	0.051	0.01	0.066	0.019	0.044	0.101	0.105	0.105	0.074	0.077	0.0288635	-0.008	0.176	0.093	0.155	0.0276372	0.015	0.049	0.132
		0.073	0.033	0.095	0.087	0.066	0.176	0.147	0.124	0.107	0.11	0.0522825	0.044	0.278	0.186	0.224	0.131706	0.146	0.296	0.304
	fDis	0.84229	0.912597	0.45385	0.723959	0.721039	0.710286	0.950341	0.667326	0.840422	1	1	1	0.97834	0.945633	0.871167	0.991347	0.752288	0.892483	0.64798
	k	0.0739263	0.0237229	0.176636	0.0732006	0.0760175	0.195344	0.132446	0.171295	0.107536	0.0936634	0.040573	0.0178158	0.231792	0.14746	0.217388	0.080367	0.106687	0.193165	0.336604
	fN (%)	0.57	0.57	0.71	0.57	0.71	0.88	0.88	2.44	2.44	2.44	2.44	1.65	2.44	0.88	0.88	1.35	2.44	1.35	1.09
	kpH7	0.0298299	0.0095724	0.0572201	0.0295371	0.0246254	0.0510558	0.0346165	0.0161466	0.0101366	0.00882893	0.0038245	0.00248342	0.0218493	0.0385406	0.0568174	0.0136922	0.0100566	0.0329096	0.0710265
STZ	kobserved	0.462886	0.514599	0.0770906	0.14261	0.259444	N.A.	0.07208	0.0367703	N.A.	0.119007	0.0610473	0.0288339	0.00288361	0.576742	1.06127	1.16613	0.740308	0.828626	0.541207
	R2	0.95	0.93	0.87	0.76	0.307244		0.953985	0.592091		0.727902	0.84056	0.31395	0.0056029	0.636347	0.778172	0.294341	0.864025	0.892453	0.858375
	n	16	21	21	21	10		5	12		8	18	7	18	11	10	11	7	6	11
	CI	0.381	0.334	0.058	0.09	-0.203		0.019	0.006		0.009	0.042	0.048	-0.025	0.104	0.389	-0.79	0.211	0.166	0.303
		0.545	0.695	0.096	0.195	0.722		0.125	0.067		0.229	0.08	0.106	0.031	1.049	1.733	3.122	1.27	1.491	0.779
	fDis	1	0.745236	0.597726	0.802503	1		0.957498	0.663649		1	0.851427	0.979193	1	0.89294	0.70581	1	0.453758	0.684251	0.667745
	k	0.462886	0.690518	0.128973	0.177707	0.259444		0.0752795	0.0554063		0.119007	0.0716999	0.0294466	0.00288361	0.645891	1.50362	1.16613	1.6315	1.211	0.8105
	fN (%)	2.09	2.09	1.66	2.09	1.66		1.33	0.42		0.42	0.42	0.67	0.42	1.33	1.33	0.84	0.42	0.84	1.06
	kpH7	1.1251	1.67839	0.394689	0.431938	0.793962		0.287534	0.670152		1.43941	0.867228	0.223267	0.0348779	2.46701	5.74317	7.05233	19.7334	7.32365	3.88428
TAE	kobserved	0.611531	1.09793	0.246488	1.01593	0.0810941	0.378293	0.0546617	0.129527	0.164833	0.149021	0.0492671	p > 0.05	0.0632194	0.33684	0.356618	0.200019	0.0191395	0.426739	0.228903
	R2	0.86	0.59	0.87	0.55	0.936744	0.948084	0.910049	0.92267	0.987449	0.989647	0.750231		0.0545994	0.922426	0.938778	0.956246	0.622931	0.921375	0.952716
	n	8	14	18	15	18	12	18	17	13	16	18		18	10	8	15	18	12	12
	CI	0.237	0.287	0.176	0.247	0.066	0.29	0.042	0.101	0.147	0.137	0.029	-0.01	-0.129	0.221	0.219	0.164	0.008	0.302	0.178
		0.986	1.909	0.317	1.785	0.096	0.467	0.067	0.158	0.182	0.161	0.07	0.007	0.255	0.453	0.494	0.236	0.03	0.552	0.28
	fDis	1	0.926603	0.934539	0.635253	1	0.820412	0.968312	0.664239	0.926782	1	1		0.768866	1	0.95528	0.795073	0.933058	0.981663	0.893346
	k	0.611531	1.1849	0.263754	1.59925	0.0810941	0.461101	0.0564505	0.195	0.177855	0.149021	0.0492671		0.0822242	0.33684	0.373312	0.251574	0.0205127	0.434711	0.256231
	fN (%)	0.32	0.32	0.25	0.32	0.25	0.2	0.2	0.06	0.06	0.06	0.06		0.06	0.2	0.2	0.13	0.06	0.13	0.16
	kpH7	1.50972	2.92522	0.833462	3.94816	0.256257	1.82135	0.222979	2.56751	2.34176	1.96211	0.648683		1.08262	1.33052	1.47458	1.52879	0.270084	2.6417	1.26514
TAM	kobserved	p > 0.05	N.A.	N.A.	N.A.	0.141768	N.A.	0.0433464	0.0381752	0.0661403	0.0781443	0.0347098	p > 0.05	0.198155	0.107119	0.123756	N.A.	0.605502	0.129033	N.A.
	R2					0.512612		0.479346	0.521741	0.776676	0.890901	0.703531		0.771255	0.645843	0.694509		0.829508	0.579239
	n					10		18	18	18	18	18		12	12	10		16	12
	CI	-0.022				-0.022		0.01	0.011	0.04	0.058	0.018	-0.051	0.09	0.028	0.026		0.387	0.019
		0.122				0.306		0.076	0.065	0.092	0.098	0.051	0.01	0.306	0.187	0.221		0.824	0.239
	fDis					0.69443		0.846807	0.612242	0.802436	1	1		0.760571	0.881638	0.301897		0.527524	0.16416
	k					0.204149		0.0511881	0.0623531	0.0824244	0.0781443	0.0347098		0.260534	0.1215	0.409928		1.14782	0.786019
	fN (%)					3.73		4.64	13.1	13.1	13.1	13.1		13.1	4.64	4.64		13.1	7.13
	kpH7					0.0667727		0.0134589	0.00580693	0.00767616	0.00727756	0.00323252		0.0242635	0.031946	0.107783		0.106896	0.134494
TBR	kobserved	0.0701337	0.222964	0.0492689	0.164778	p > 0.05	0.0590288	p > 0.05	0.0379748	0.0877427	p > 0.05	p > 0.05	p > 0.05	p > 0.05	p > 0.05	0.103057	p > 0.05	0.247163	0.0600372	p > 0.05
	R2	0.67	0.91	0.65	0.78		0.667099		0.345397	0.544126						0.767193		0.550146	0.758073
	n	12	8	10	15		18		18	15						17		16	18
	CI	0.021	0.117	0.007	0.091	-0.029	0.029	-0.024	0	0.021	-0.043	-0.012	-0.023	-0.021	-0.009	0.06	-0.023	0.069	0.035	-0.011
		0.119	0.329	0.092	0.238	0.026	0.089	0.051	0.076	0.155	0.004	0.062	0.037	0.054	0.053	0.146	0.052	0.425	0.085	0.033
	fDis	0.18849	0.611224	0.82091	0.660939		0.826617		0.558785	0.756673						0.768182		1	0.973602
	k	0.372082	0.364783	0.0600174	0.249309		0.07141		0.0679597	0.115959						0.134157		0.247163	0.0616651
	fN (%)	100	100	100	100		100		100	100						100		100	100
	kpH7	0.372082	0.364783	0.0600174	0.249309		0.07141		0.0679597	0.115959						0.134157		0.247163	0.0616651
TMP	kobserved	0.138979	N.A.	0.276738	2.11928	0.561981	N.A.	0.172761	1.74132	1.83447	1.64513	1.10665	0.675266	0.359219	0.169356	0.525583	0.513104	0.700699	0.211388	0.553719
	R2	0.85		0.87	0.5	0.948962		0.900739	0.973299	0.898203	0.95982	0.958777	0.976858	0.960651	0.968177	0.972767	0.895169	0.972041	0.343305	0.790888
	n	14		15	18	6		12	18	9	7	9	9	17	12	9	18	9	18	17
	CI	0.087		0.189	0.56	0.262		0.115	1.531	1.018	1.038	0.803	0.538	0.304	0.139	0.409	0.385	0.544	-0.002	0.337
		0.191		0.365	3.678	0.862		0.23	1.952	2.651	2.252	1.41	0.813	0.415	0.2	0.642	0.641	0.858	0.425	0.77
	fDis	0.627609		0.813069	0.213822	0.918279		1	0.692035	0.82279	1	1	0.930355	0.938993	0.88435	0.693305	0.728678	0.705965	0.490125	0.352828
	k	0.221442		0.340363	9.91142	0.611994		0.172761	2.51622	2.22957	1.64513	1.10665	0.725815	0.382557	0.191503	0.758084	0.704157	0.99254	0.431293	1.56937
	fN (%)	63.67		68.81	63.67	68.81		73.53	89.78	89.78	89.78	89.78	84.71	89.78	73.53	73.53	81.49	89.78	81.49	77.76
	kpH7	0.142945		0.203298	6.39798	0.365542		0.0965656	1.15189	1.02067	0.753119	0.50661	0.352154	0.175129	0.107042	0.423735	0.355146	0.454371	0.217526	0.829492
TRA	kobserved	0.0101917	p > 0.05	0.00622027	0.141	0.00925398	0.0370824	0.0149326	0.0101978	0.0110692	0.00497199	p > 0.05	N.A.	0.00692277	0.00653478	0.00775902	0.0120546	p > 0.05	0.0018677	0.0246563
	R2	0.35		0.09	0.44	0.504863	0.709982	0.366598	0.632442	0.732419	0.235925			0.3254	0.314602	0.476001	0.214297		0.00801465	0.761461
	n	19		21	12	18	18	18	15	18	18			18	13	15	17		18	15
	CI	0.001	-0.016	-0.007	-0.017	0.003	-0.017	0.001	0.004	0.006	-0.002	-0.006		0	-0.002	0.001	-0.006	-0.013	-0.013	0.013
		0.02	0.005	0.019	0.299	0.016	0.092	0.029	0.017	0.016	0.012	0.008		0.014	0.016	0.015	0.03	0.013	0.017	0.036
	fDis	1		0.622314	0.656031	1	0.639697	1	0.67125	0.843026	1			0.997944	1	0.781903	0.852641		0.747742	0.563701
	k	0.0101917		0.00999539	0.214928	0.00925398	0.0579687	0.0149326	0.0151922	0.0131304	0.00497199			0.00693703	0.00653478	0.00992324	0.014138		0.00249778	0.04374
	fN (%)	1.03		1.3	1.03	1.3	1.63	1.63	4.97	4.97	4.97			4.97	1.63	1.63	2.56		2.56	2.04
	kpH7	0.00405689		0.00315239	0.085554	0.00291856	0.0145811	0.00375605	0.00125328	0.00108319	0.000410164			0.00057227	0.00164372	0.00249603	0.00226428		0.000400035	0.00879088
TRC	kobserved	0.110111	0.0104931	C+	0.0222132	0.0369429	0.251604	p > 0.05	0.0546035	0.120644	0.0596723	0.00671727	N.A.	N.A.	N.A.	0.338652	N.A.	C+	N.A.	N.A.
	R2	0.57	0.04		0.02	0.00563393	0.468103		0.691669	0.122404	0.823553	0.0476635				0.828784
	n	16	20		11	7	11		10	17	10	11				13
	CI	0.034	-0.024	-0.054	-0.143	-0.848	-0.039	-0.366	0.011	-0.125	0.027	-0.026				0.196		-0.071
		0.186	0.045	-0.014	0.188	0.922	0.542	0.47	0.098	0.366	0.092	0.039				0.487		0.007
	fDis	1	1		0.485075	1	0.914054		0.855517	0.952254	1	1				1
	k	0.110111	0.0104931		0.0457933	0.0369429	0.275262		0.0638252	0.126694	0.0596723	0.00671727				0.338652
	fN (%)	100	100		100	100	99.99		99.98	99.98	99.98	99.98				99.99
	kpH7	0.110111	0.0104931		0.0457933	0.0369429	0.275289		0.063838	0.126719	0.0596842	0.00671862				0.338686
VAL	kobserved	0.255343	0.130966	0.0996692	0.221368	0.204014	0.512514	0.444636	0.387857	0.509753	0.520009	0.185879	0.0305035	0.194006	p > 0.05	0.373624	0.256437	0.330727	0.41962	n < 5
	R2	0.77	0.76	0.83	0.38	0.966091	0.918707	0.971422	0.98073	0.979328	0.99204	0.994868	0.828117	0.93118		0.966153	0.877602	0.977313	0.880507
	n	6	11	17	8	17	18	17	11	9	8	18	9	14		7	13	18	9
	CI	-0.065	0.051	0.065	-0.208	0.175	0.401	0.269	0.329	0.412	0.45	0.176	0.012	0.147	-1.313	0.248	0.167	0.215	0.215	0.092
		0.576	0.211	0.134	0.651	0.233	0.624	0.62	0.447	0.608	0.591	0.196	0.049	0.241	0.985	0.5	0.346	0.447	0.624	0.119
	fDis	1	0.985505	0.816879	0.779316	1	0.948524	0.948434	0.903824	0.916934	1	1	0.942127	1		1	0.931708	0.791981	1
	k	0.255343	0.132892	0.122012	0.284054	0.204014	0.540328	0.468811	0.429129	0.555932	0.520009	0.185879	0.0323772	0.194006		0.373624	0.275233	0.417594	0.41962
	fN (%)	3.98107e-06	3.98107e-06	3.16228e-06	3.98107e-06	3.16228e-06	2.51189e-06	2.51189e-06	7.94328e-07	7.94328e-07	7.94328e-07	7.94328e-07	1.25893e-06	7.94328e-07		2.51189e-06	1.58489e-06	7.94328e-07	1.58489e-06
	kpH7	0.641394	0.33381	0.385836	0.71351	0.645149	2.15109	1.86637	5.40241	6.99877	6.54653	2.34007	0.257181	2.44239		1.48742	1.7366	5.2572	2.64762
VEN	kobserved	p > 0.05	p > 0.05	p > 0.05	0.0490395	p > 0.05	p > 0.05	p > 0.05	p > 0.05	0.0762644	p > 0.05	0.00205888	p > 0.05	p > 0.05	0.0423313	0.0154462	p > 0.05	0.136511	0.269354	0.17941
	R2				0.3					0.978084		0.0471342			0.503282	0.205969		0.98856	0.323818	0.820381
	n				20					18		18			18	18		18	15	5
	CI	-0.02	-0.045	-0.034	-0.001	-0.094	-0.01	-0.014	-0.011	0.05	-0.002	-0.005	-0.181	-0.179	-0.054	-0.007	-0.022	0.103	-0.056	-0.104
		0.03	0.01	0.029	0.1	0.129	0.037	0.005	0.019	0.103	0.009	0.009	0.207	0.528	0.139	0.038	0.025	0.17	0.595	0.463
	fDis				0.351634					0.800024		1			0.907717	0.391655		0.668306	0.221196	0.149083
	k				0.139462					0.0953277		0.00205888			0.0466348	0.0394383		0.204265	1.21772	1.20342
	fN (%)				2.4					10.96		10.96			3.75	3.75		10.96	5.81	4.67
	kpH7				0.0563657					0.00843685		0.000182218			0.0120629	0.0102014		0.0180782	0.203302	0.249961
ZOL	kobserved	0.744889	0.151862	0.0288792	0.123638	0.0710573	0.204752	0.201531	0.0908104	0.0494865	0.0249265	0.0345808	0.00531756	0.0348771	0.667728	0.538631	0.123486	p > 0.05	0.279043	0.550073
	R2	0.49	0.86	0.26	0.41	0.961743	0.754619	0.983882	0.874304	0.785733	0.812734	0.705243	0.230131	0.820497	0.998173	0.970543	0.802858		0.90621	0.632515
	n	17	21	21	15	18	11	18	18	18	18	17	17	18	18	18	15		18	17
	CI	0.163	0.071	-0.003	0.001	0.038	0.078	0.142	0.066	0.031	0.016	0.018	-0.002	0.023	0.602	0.47	0.072	-0.026	0.072	0.231
		1.327	0.232	0.061	0.247	0.104	0.331	0.261	0.116	0.068	0.034	0.052	0.013	0.047	0.733	0.607	0.175	0.029	0.486	0.869
	fDis	0.82799	0.612899	0.570685	0.197633	0.983435	0.304782	1	0.671962	0.81899	1	1	0.967941	0.978127	0.942245	0.708038	0.649145		0.60089	0.242398
	k	0.899636	0.247776	0.0506045	0.625595	0.0722542	0.671799	0.201531	0.135142	0.0604238	0.0249265	0.0345808	0.00549368	0.035657	0.708657	0.760738	0.190229		0.464382	2.2693
	fN (%)	99.03	99.03	99.23	99.03	99.23	99.38	99.38	99.8	99.8	99.8	99.8	99.69	99.8	99.38	99.38	99.61		99.61	99.51
	kpH7	0.886645	0.244198	0.0497733	0.616562	0.0710673	0.659766	0.197922	0.132163	0.0590918	0.024377	0.0338185	0.0053785	0.034871	0.695964	0.747113	0.18639		0.455012	2.22574
* If fDis was calculated to be > 1 then it was set = 1.
1the p-value of the slope > 0.05, kobserved was not significantly different from zero (invalid).
2kobserved was not available.
3less than 5 available data points for kobserved estimation.
4the concentration significantly increased after sorption correction (p-value < 0.05), but the rate constant was not significantly different from zero before sorption correction.
